# Supplementary material for: BinTree Seeking: A Novel Approach to Mine Both Bi-Sparse and Cohesive Modules in Protein Interaction Networks
Source: PLoS One. 2011 Nov 28;6(11):e27646. doi: 10.1371/journal.pone.0027646 (PMC3225364; doi:10.1371/journal.pone.0027646)
Supplement: Figure S1 — Detailed outputs from different algorithms on the three real protein-protein interaction networks: module number and members, P-values of modules, and the cumulative distribution frequency values of modules. (XLS) [file pone.0027646.s001.xls]

## Sheet: Modules in three PINs
Kinase and Phosphatase Interaction Network (KPIN)											BIND human protein interaction network											Yeast core protein interaction network
BTS method		Newman method		Pinkert method							BTS method		Newman method		Pinkert method							BTS method		Newman method		Pinkert method
				q5	q25	q29	q50	q100							q5	q25	q50	q65	q100							q5	q25	q50	q59	q100
29 Modules		71 Modules		5 Modules	25 Modules	29 Modules	50 Modules	100 Modules			65 Modules		395 Modules		5 Modules	25 Modules	50 Modules	65 Modules	100 Modules			59 Modules		251 Modules		5 Modules	25 Modules	50 Modules	59 Modules	100 Modules
Module1		Module1		Module1	Module1	Module1	Module1	Module1			Module1		Module1		Module1	Module1	Module1	Module1	Module1			Module1		Module1		Module1	Module1	Module1	Module1	Module1
PUF3		TAX4		CLN3	SRP1	CDC28	PRP43	CKA2			P18054		P22888		A0AVL6	A0AVL6	P18054	A0AVL6	O15198			P38634		P22082		P25490	P39958	P39958	P22035	P39958
CDC25		IDP1		CDC28	CKS1	RPA190	CDC14	SMK1			A0AVL6		O14745		O15198	O15198	Q6P2C8	O15198	Q99962			P00546		Q06137		P32561	P16649	P50278	P09798	P07342
MDS3		MMS1		ADR1	SIC1	CKA2	NUP116	SLM1			P13647		P26038		A0AVT1	P06400	A0JLT2	A0AVT1	P16333			P61864		Q06168		P16649	P22035	P12385	P46677	P53886
BUL2		YPL109C		NET1	MIH1	ART5	CAC2	Module2			P16144		P35241		Q6P2C8	A6NC98	A4FU01	A0JLT2	O00148			P24583		P18480		P22035	P27705	P05453	P20226	P09798
PMD1		OCTone		GIN4	NDD1	MPM1	TAF5	RSP5			Q0VF97		P48048		A4FU01	Q99962	P40425	Q9NVC6	O00165			P24814		P32479		P07269	P25605	P19262	P20227	P11914
YOL083W		YKL023W		BOI1	MKS1	EBP2	PRR2	RBL2			Q2VP98		Q9H270		A6H8Y1	A6NDV4	Q99962	P06400	P84022			Q08446		P32480		P33418	P53886	P31688	P38636	P40343
MPS1		YVH1		TOF2	SNF1	RPB2	SPT20	BUL1			Q59H46		O15400		P40425	P16333	P16333	P40425	Q99496			Q08273		P32333		P50278	P09798	P53886	P46678	P53538
FKS1		LSG1		RPA190	PCL6	FPR4	YDR348C	ROD1			Q96RU8		Q9P253		A6NDV4	A7KAX9	A7KAX9	Q99962	O43913			P32468		P53628		P27705	P61830	P09798	P06701	P38620
Module2		NMD3		CKS1	CLB6	RRS1	PCL6	Module3			Module2		Q92558		P16333	Q5RKV6	Q13588	A9UHW6	Q8WYF3			P21268		P38956		P20967	P06701	P14724	P02309	P19812
RPM2		CRT10		SIC1	PSR2	RLM1	IPL1	IME2			P06400		O43295		A7KAX9	Q13838	Q5RKV6	Q13838	P41181			P07834		P32591		P25605	P04911	P16522	P11938	P32916
RLP7		APL4		ACE2	RPM2	TFB3	RPB3	URK1			P63279		O43752		Q5RKV6	O00148	O00159	Q14541	Q5T0H7			P20437		P25632		P07342	P06700	P38042	P04911	P06774
SPC110		Module2		MIH1	YVH1	FAA4	NSA2	SRP1			Q8TAR1		P07550		A9UHW6	P22681	P14317	Q07817	P14598			P14682		P43609		P38426	P38959	P00937	P02293	P40094
TPK2		DBF2		NDD1	PHO80	INP51	UBP8	PTR3			Q96JT8		Q14232		Q13838	O00165	Q13576	O00238	Q9ULH1			P48562		P32597		P53886	P07278	P07258	P25302	P15891
KIN3		PCL9		RPA135	TPK3	RRP15	EPL1	PAH1			O14867		Q15599		O00148	Q6FGL6	Q14541	P36897	O95081			P52286		P02294		P14724	P05986	P13712	P43639	P32565
RSP5		QCR2		YHR033W	RPA190	CKS1	ORC4	CDC37			O60675		P27824		O00159	O00186	P14314	Q13485	O00519			P19073		P38144		P16522	P09959	Q04199	P19454	P01365
SSN8		MOB1		GLN3	RRP15	CTF3	RRN9	ELM1			Q9Y2D1		P07998		P01583	O00198	Q07817	Q9HAU4	P26358			P38785		Q08773		P38042	P29295	Q12495	P38930	P53313
Module3		GCN1		NUP116	CNB1	MIF2	RCN1	RVB2			Q01094		P13569		O00165	O00238	O00238	Q00653	P27797			P39011		P32657		P00937	P23292	P13393	P53540	P53952
BMH1		PBP4		RPC40	IME2	HRK1	Module2	Module4			P53539		P13861		Q13576	P36897	O00212	P84022	Q53GS9			Q06648		P21576		P07258	P19454	P20226	P33339	Q99190
CHK1		DSK2		PCL9	PAB1	SIR2	SLF1	RCK1			Q10586		Q16623		P14314	Q04771	Q13485	O00231	Q7Z6J0			P20438		P11633		P03965	P12398	P20227	P39107	Q02208
FUS3		YPK1		QCR2	SPT5	GAL83	AKL1	PRR1			Q15744		P47900		Q07817	Q9HAU4	O00231	P63279	Q13490			Q12018		P48743		P13712	P32524	P29056	P14359	P15938
VHS1		DBF20		SIP1	RRP7	SEC23	YMR196W	DNM1			Q13485		Q01959		O00198	O00231	Q99717	Q06587	Q9UGU0			P54786		Q05123		Q04199	Q07350	P11978	P23642	P35198
ASK10		HRP1		EMI2	RPB2	SLM1	DBF2	Module5			Q10587		Q99989		Q04771	Q06587	Q04656	Q16644	O00585			P06780		P09547		Q12495	P38717	P02293	P43554	P39013
YPR115W		RVS167		CLB6	FOL2	KIN4	SNF1	GLC7			P04637		Q9NRW7		Q15796	O00267	Q59HD1	Q99496	Q99613			P36080		P43554		P46677	P32578	P06700	P39723	Q08273
TOF2		PFK1		CKA2	MDM30	TOF2	RTG1	Module6			O43889		Q9UNK0		Q9HAU4	Q96KM6	Q762B6	O00267	P62879			P39083		P18888		P20226	Q80US8	P25302	P38856	P43682
CDC14		MIG3		RIO1	PKH3	TWF1	KNS1	CDC28			P05412		Module2		Q00653	O00303	P12757	P35869	Q9NP66			Module2		Q12406		P23255	P18851	P29295	P41896	P32790
ERB1		DBP5		ART5	BUL1	CSM1	SYP1	SYP1			P15336		P49842		O00221	O43913	O00257	Q16514	Q2I5I4			P38826		Module2		P20227	P33767	P15790	Q05016	P53250
KIN2		SAM1		SAK1	NPR1	CCL1	INP51	MEC1			Q3B7B7		O00180		O00231	O00311	P63279	P04278	Q06413			P54784		Q12380		P38995	P40368	P53540	P60010	P07273
TOR1		ARO1		CKB2	VAC14	YAF9	HSF1	APL3			Q9BYV9		P78395		Q15797	O00327	Q99496	P54259	O96017			P60010		P38316		P38636	Q02199	P53378	P38907	P19146
PSR2		SEC26		HOT1	PCL10	TGL5	MTC1	ATG17			Q9Y5Q3		Q02447		Q99717	O15524	O95405	Q9Y3C5	Q7Z5N4			P13856		P38862		P29056	P20433	P32468	P06101	Q09487
CLB3		DHH1		PCL10	CSR2	SRP40	CPS1	CKS1			O75925		Q9P0U3		P12644	P09619	Q96KM6	O15524	Q96BI3			P23561		P40344		P06701	P41920	Q04601	P41544	P32873
KOG1		SEC16		RPM2	ATG1	SGF29	AIM21	RET1			P17676		Q15427		Q04656	P21860	P35869	O00459	O60290			P08539		P38182		P11978	P17119	P20604	Q07930	P40469
BEM2		YGR250C		YPR115W	EMI2	SCJ1	GLN3	Module7			P49715		Q13435		O00244	P30530	P18206	P21860	Q5VT52			P16892		P53271		P11938	Q00403	P38291	P33338	P38291
MKS1		TOR2		HRR25	ENT1	NOP2	NUP82	RPA190			Q16649		Q99808		Q59HD1	Q99558	P54259	P35568	Q9UKQ2			P15108		Q12241		P04911	P29084	P38310	Q04031	P23059
RPA135		STE7		GSY1	CHD1	SSK1	GDH2	TOF2			P01100		Module3		Q762B6	P40424	O00308	Q15303	P62308			Q03063		P32912		P02293	Q00916	P80667	P32590	Module2
RPA190		NAB6		GAC1	PCL2	NUF2	Module3	PBS2			P15408		P61968		P12757	O00512	O43913	Q99558	P63267			P02829		Q06096		P38959	P38203	P48510	Q99195	P09959
ADR1		GCD6		GSY2	PEP8	MRM1	IVY1	ENP1			O15525		O15066		O00257	Q16270	P11802	O00463	Q13111			P39016		Q04338		P23287	P25644	Q00539	P43545	Q04217
FMP48		HHT1		GLG1	GUT1	RTS3	GLG2	YNL295W			P08047		O43679		Q06587	Q9NPB9	O00444	P40424	Q70EL2			P32917		P11076		P25296	P38768	P06780	P50623	P10964
CKA1		HOG1		GLG2	CTK2	NSR1	YDL025C	CYR1			P27361		O43680		Q13642	O00743	O15524	P35222	P13631			P12398		P20133		P14747	Q08491	P47025	P48606	P21339
RIO2		SDP1		SIP2	PSE1	Module2	BOP3	Module8			P18847		O94855		Q16644	P78352	P10747	O00482	Q14574			P18851		P19146		P05986	P22147	Q01454	P32833	P19659
YDL025C		BFR2		PHB2	YAK1	SPC24	PTC7	SPC110			Q15759		O60244		Q99496	Q12959	P21860	O00512	Q7Z6K4			P29366		P39524		P23291	P40070	Q06676	P16861	P40325
SAP185		SSN3		AMS1	SLA2	EFR3	RIO2	TIP41			P49716		P48739		O95405	O14514	P30530	O00519	P01233			P25344		P32074		P43639	P00546	P57744	P39968	P33297
CKA2		TSC11		LCB4	YPR115W	FRQ1	FAB1	GAL7			P15407		P52294		O00267	O14526	Q99558	P62136	Q96GD4			P32944		P25385		P19454	P32917	Q08949	Q01852	P06243
SIR2		ZWF1		PSH1	FAA4	RIM11	CCT8	KCC4			P17535		Q14203		Q96KM6	Q547Q3	O00463	O00571	P05388			P39014		P22804		P53540	P16892	P43554	P39704	P23638
NET1		MKT1		FAR1	PTC7	STE11	IRR1	YJR029W			P17544		Q15436		P35869	Q8NDD8	Q9Y6Q6	Q16270	Q14896			Q03373		P20606		P53378	P14681	P28834	P06245	P32801
Module4		SLT2		CLN2	YHR033W	CKI1	PSH1	Module9			P18848		Q15811		O00268	Q9HCE7	P35222	O00585	P01033			P32562		P15303		P38863	P25344	Q02795	P38751	P38842
TOR2		MKK2		PCL7	PHO81	TAF12	URK1	TGL5			Q96AQ3		Q7Z6G3		Q16514	P63172	O00482	O00625	P61964			P11433		P40482		P32380	P28829	P40164	P32793	P36012
LST8		ROM1		MOB1	UAF30	CDC55	GSC2	YHR033W			P35638		Q86U70		O00303	O14576	P49023	O00743	P26572			Q03497		P22214		P12294	Q04847	Q07509	Q12124	Q08581
TCO89		ROM2		YPK1	CYK3	PDX1	ATP4	HRP1			Q16534		Q8TD23		P04278	O14579	O00519	O14490	O43149			P09119		P36015		P09086	P40357	P32903	P33313	Q12028
HRR25		SKG3		EBS1	ELP2	MST1	SEC23	CKI1			P17275		Q8WW01		P18206	P06733	P62136	Q5TCQ9	Q9BZX9			P14681		Q12255		P32468	P38112	P10964	P12351	P38700
KSP1		SOG2		MIG3	MET14	SKY1	CCT5	RNQ1			P63165		Q9BZF9		P54259	O14582	O00571	P28838	O95466			Module3		P01149		P25342	P53070	P53298	P47113	P23179
RIO1		CBF5		SAM1	NIC96	SSN2	PKH2	ARO1			O60934		Module4		O43913	P60953	Q16270	Q8WVV9	Q07157			P53829		P38736		P33520	P54784	P42843	Q06218	P25451
CKB1		SRP54		ARO1	RHR2	HSF1	DCP2	YNL217W			P38398		Q15287		O00311	Q92997	O00625	Q96KN3	Q9GZT9			P11484		Q01590		Q07350	P38987	P32786	P40355	Q03337
CKB2		MSF1		SEC26	Module2	ROD1	PCC1	SOG2			Q14494		P30414		P11802	O14662	O00743	Q7Z6J0	O00743			P09435		P31109		P19736	P25303	P49704	P53738	Q04359
RTG3		ASC1		CLB4	PCL7	VPS15	PIG1	PCL9			P53567		P62995		P07900	O14669	P78352	P17947	Q9NXR8			P23201		P32602		P21372	P43602	P53044	Q12447	P28006
NPR1		IKS1		PCC1	UTR1	ARD1	PAH1	NUP157			P25490		Q05519		O00327	O00522	O14493	Q9GZQ8	Q8IVF7			P22204		Q03818		P38717	P38302	Q99209	P53823	Q03981
GCN2		DBP2		YER078C	MKK2	CAC2	NSR1	NAB6			Q9NR55		Q9H307		O15524	O14727	Q5TCQ9	Q9UNS2	P49796			P41832		P39926		P40020	Q12461	Q99186	P10863	P38266
SAK1		TIF5		CLN1	SLT2	HCR1	UTR1	SIS1			Q16520		Q6UN15		O00459	Q13233	O14514	Q2VYF4	P78365			Q12514		P53953		P32578	P29496	P39702	P53067	P50108
HOT1		AVO1		SSN8	DCP2	CDC10	CCT6	KGD1			Module3		Q8TF01		P00533	Q9Y2U5	O14526	P05112	Module2			P06102		P53959		P22219	Q12342	P39108	P38883	P18759
NNK1		BFR1		SAP185	GCN1	TFP1	BTN2	GLE2			O15151		Q96KR1		P08069	P07384	Q8NDD8	Q30143	Q96EZ8			P32833		P38968		P33750	P30902	P14771	P25632	P39112
Module5		NSR1		PMD1	PKP1	BUD32	APJ1	MDM30			O95551		Q9UQ35		P09619	P22888	Q9HCE7	P23528	O95870			P54791		P22213		P26309	P47821	P38261	P53191	P32490
HOG1		YAR010C		GIS4	UBP8	MRP51	HCR1	ADE3			O75444		Module5		P10721	P26038	P06213	Q96S96	P27658			P53622		P40094		P40957	Q04003	P53738	P40061	P38786
CDC31		TEF4		GCN2	CCT2	TEF4	YMR031C	ATG13			Q13315		P68871		P10747	P35241	P63172	Q2M389	P33681			P39008		P53847		P40958	Q04338	Q08119	P36027	P24814
RCK1		KRE33		FMP48	TSC11	TFG1	PDI1	Module10			Q13287		P02008		P21860	P48048	P17081	P09012	O60260			P34909		P33891		P18851	P21192	Q03954	Q80US8	Module3
SEC23		CHS2		NNK1	SOG2	NUT1	Module4	AVO1			Q53GL0		P69905		P30530	Q99828	O14640	Q9Y679	O95777			P41811		P38810		P18852	P25294	P47042	Q00684	P39935
SAP4		SCP160		KOG1	YNG2	NUD1	CLB3	YPK1			Q16665		P02042		P35568	Q04206	O14654	Q96KP1	Q9UEJ3			P39517		P32803		P08539	P33334	Q04372	Q08235	P53378
TCP1		TSR1		CDC31	NOP13	PTP1	Module5	DUN1			Q9UI21		P02100		Q15839	Q13535	Q05209	Q9NS56	P24592			P41697		Q05359		P53620	P04147	Q12157	P38957	P40327
GIS4		TMA10		CLB2	SNF6	FAA3	RCK1	DBF20			Q9NS37		Q14491		O00463	P50591	O14662	O75995	O15083			P53599		P54837		P14306	P16658	P39524	P35206	P40395
MCK1		RRB1		IVY1	ROD1	ABP1	Module6	SNF1			Q13535		P69892		P40424	Q99728	O14669	O95782	O19626			P25655		P39704		P34077	P26188	P39077	P53185	Q06639
IME2		ISR1		FIN1	ADE5	SAN1	YCK1	SKM1			Q09028		Q9UP81		O00470	O15525	O14686	P52757	Q13129			P31384		P06775		P48837	Q04739	P32774	Q03532	P43612
SPC42		TYS1		LIF1	ATG16	ATG16	CDC25	SMC1			Q16236		Q9NZD4		O00482	O14867	O14727	O43818	P10809			P08018		Q03322		Q02199	P04821	P10862	Q03213	P40693
SNF1		TES1		UBX6	HRB1	SAT4	VHS1	MEX67			Q9H2X6		Module6		O00512	Q9BUZ4	Q01469	P06730	Q1PBM2			P54790		Q08144		P20433	Q07478	P54786	Module2	P43572
Module6		Module3		ORC4	SHE3	UBP8	FUS3	Module11			Module4		P40692		P49023	O95163	Q00535	P49418	O60763			P53280		P43682		P34087	P03069	P53248	P40020	Q06628
RRS1		TEL1		PSK1	SRP40	TPA1	IRA1	SGF29			Q15797		Q8TAE8		O00519	Q9Y6K9	Q96JT8	Q96MY7	Q9UIK4			P50874		P48415		P32835	P22213	Q06819	P40957	P36085
NOP7		IST1		GLC7	CCT7	SPC42	PMD1	TAF9			O75400		O75293		P62136	O14936	Q96SZ6	P21580	Q9NZQ7			Module4		P28791		P20676	Q00684	P05030	P49956	Q08963
HRK1		SNF7		UGP1	EPL1	KDX1	GCD11	EAF6			Q5U5U6		P12004		O00566	Q9BZL6	P35579	Q8WY48	P62318			P34162		P41834		Q02821	P24871	Module2	Q12527	P20424
RPF2		MEC1		KIN3	ZWF1	YPL150W	YGR203W	REG1			Q59G22		O76040		O00571	O14939	P56945	Q14764	P47872			Q05027		P32319		P32499	P21951	P38717	P29539	P53551
CIC1		RFA2		APJ1	SNF2	RPB11	CMP2	UBP8			P62988		O95243		Q16270	O14964	Q16623	Q9BQY4	O60885			Q12060		P38929		P26798	P31383	P18851	Q12208	P41895
KIN4		LCD1		MAM33	EBP2	YGR250C	RGA1	YAF9			Q564H7		P61244		O00585	P04637	Q9UNF0	Q9UH65	Q96KC2			Q03330		P38932		P17119	P36165	P18852	P34077	P32783
YPL141C		RFA1		YOL083W	CNM67	SWI1	RPA135	TAF5			Q6MZM7		P17844		Q9NPB9	Q14005	Q5T7N2	P17081	Q9BWP7			P35177		Q00618		Q01649	P28320	P14306	P40517	Q99303
PWP1		YCP4		FUS3	SPA2	NOC2	URE2	TIF6			P62979		P24522		O00625	O14979	P51572	P31512	Q9NZ52			P47821		P43621		P12904	P53890	P20433	Q12446	Q02908
MRM1		RFA3		RCK1	EAF6	TAF14	YHR033W	SSN2			O95617		Q8WZ19		P21980	O14997	P98164	P26358	Q5T124			P32494		P53622		P07270	P81449	P34087	P40204	Q06103
MAK5		Module4		STE7	BUB3	NGG1	NPT1	YTA7			O95608		Q9Y2S7		O00629	Q3V6T2	P51532	Q01518	P46531			P13393		P41810		Q00403	P32563	Q02821	Q05568	Module4
NOP12		PHO85		BCK2	SRB7	PET309	YCP4	SIN4			Q9Y490		Q92841		P78352	Q6PAV0	O14744	Q8IWI9	Module3			P32585		P41811		P29084	P49687	Q00403	P08018	P33418
PKH3		PCL6		BOI2	Module3	VPS5	MST1	SUI3			Q7L553		P18858		Q12959	Q86YH1	Q6PKN3	O00562	O15273			P53040		P40509		P32639	P12954	P07257	Q06251	Q06339
KNS1		LAP4		SNF7	HCR1	OKP1	RRN10	TBF1			P13805		P28340		O14493	O15018	Q8TB72	Q9C0J8	Q8NDD8			P06100		P36009		Q02554	P32366	P17255	P07270	Q06218
GIN4		PAH1		EDE1	NAM7	NNF1	Module7	AIM21			Q6PJE5		P35250		O14508	O15042	O15504	Q86X55	Q9HCE7			Q03761		P00560		P47093	P46957	P38123	P13382	P48232
NAP1		CLG1		SLA1	RCK1	DBP10	SSN8	TAF10			Q13153		P43246		Q5TCQ9	P48730	P04733	Q5T5Y3	O14543			P03069		P53600		P38203	P20457	P12294	P40357	P06101
NOG1		AMS1		YCR016W	YSC84	Module3	GUS1	FUN12			P12757		P39748		O14514	O75145	Q9UHP3	Q4VBQ6	Q06265			P46677		P53079		P25644	P38229	P39110	P32364	P40992
RIM11		RNQ1		BMH1	THS1	CHD1	NNK1	SPB1			Q15796		P54277		O14526	O15085	Q07954	Q92499	P38936			Q12297		P11075		P39998	P39875	Q00916	Q04902	P00830
KCC4		PCL7		CMK1	CDC24	MPS1	FOL2	ARC1			P84022		Q9UQ84		O14543	O15116	Q6LBL5	Q14582	Q3MI07			P39073		Q12450		P53147	P18963	P18963	P41697	P39730
UTP22		PCL1		RFA2	CHK1	OCA1	NPR1	SUS1			Q9UQS6		P40937		P06213	Q9HAU5	Q9UP38	P26006	Q96T21			P32569		P38819		P38768	P34244	P34164	P22139	P27692
BCK1		PHO80		CHK1	BCK1	YOL083W	LYS12	GRR1			Q7Z391		P40938		P63172	Q02763	Q9Y243	Q9NXK8	Q13323			Q02336		Module3		P38769	P52593	P47035	P22579	P38262
ALK2		PHO81		SIR2	HSL1	ABC1	GCN2	GUS1			Q14328		P49005		O14576	O15143	Q16637	O60907	Q8TD26			P38129		P08964		P40438	P46672	Q05930	P36161	Q07508
Module7		KIP3		YMR102C	PAM1	IFH1	DSN1	NUG1			Q5RKT7		Q9BY77		P53621	P06493	P55273	Q9BZX7	P10415			Q12030		P36068		P22147	P07256	Q03290	P38427	P20486
GSY1		PRR1		RRN10	CDC7	CCT5	TAF12	YER078C			Q96D21		P54278		P17081	O15162	P08567	P52948	Q96F88			P04386		P47049		P38999	Q03406	Q07732	Q06628	P21576
KIN1		GFA1		KCC4	DOM34	TEP1	NUT2	Module12			P62987		Q05195		P60953	Q13257	P41134	P52630	Q14247			P38931		P16521		P35198	P40204	P16862	Q12102	P09457
BCK2		MMR1		CDC10	HOM3	TIF3	SAP4	YHL018W			O15198		Q15054		Q02410	P11473	Q99966	O15273	Q9UPV9			P50875		P02994		P48240	P38960	P19812	P43609	Q08235
GSY2		PCL2		CDC12	SSN2	YPL260W	YAF9	PFK2			Q13501		Q9BQG0		O14618	Q02388	Q7Z344	Q969H4	Q6DKK2			P07248		P19524		P53550	P36085	P21691	P49687	P41805
MIH1		YJL181W		NOG1	YBR028C	NOP1	BFR2	ORC4			Q9H382		Q9BVC3		Q92997	Q6VMQ6	O94910	Q96AB3	Q92974			Module5		P33892		P40070	Q06819	Q06697	Q12522	Q01560
GLC7		Module5		RIM11	SSK1	MSL5	CNN1	IDP1			Q5CZ99		Q9UBZ4		O14640	P38919	Q14CJ1	Q32P51	P01112			P38886		P43535		P53742	P38344	Q12059	P38783	Q07528
SWE1		SIP1		SSK2	TFG2	ALR1	GAL11	ALK2			O00238		Q9UHC1		Q05209	O15235	P41597	O00268	Q8N137			P33299		P38272		P36084	P40554	P38622	P07249	P50277
MAM33		EMI2		PBS2	GIN4	NUP157	Module8	MSG5			P36897		Q9UIG0		O14662	O15264	O00213	Q9NZD4	Q92750			P04911		P32492		P39935	Q03290	Q08144	P17709	P38147
KEL1		MPM1		YDL025C	BUB1	ZDS1	SRV2	PKP1			Q68CX6		Module7		O14669	P05231	Q9UL45	Q02078	P17980			Q06697		Q06580		P43321	Q08962	Q02629	Q12004	P27705
BUD14		STI1		ERB1	CDC8	CLB4	THS1	YEN1			P49023		P16333		O14686	P08887	Q8IZH2	Q13563	P28907			P02293		P53141		P40018	Q12315	Q12154	P47123	P53867
KEL2		ATP3		RRS1	MUD2	FAB1	IKS1	FOL2			Q9Y3C5		A7KAX9		O00522	P15018	P15498	O00559	P08238			Q01939		Q12038		P61024	P22138	P21965	Q04921	P18238
PIG2		PDI1		NOP7	CDC10	NSP1	YHL018W	MCM2			Q96KM6		Q13588		O14713	O15287	P14635	P06126	Q9GZS3			P38351		P32471		P00546	P00175	P38766	P39112	P17121
Module8		TEP1		NOP13	Module4	WHI3	ACC1	AME1			Q9HCE7		P22681		Q13233	Q9NPI8	Q9BXF6	Q8WUH2	O43615			Q04062		Q62384		P32917	P23301	P09086	P35179	P00899
FPR3		PHO5		GUS1	MLC1	PIN4	TAP42	LEU1			Q9HAU4		O15524		O14733	P63244	Q99547	O15018	P21675			P53549		Module4		P16892	P40460	P05317	Module3	Module5
HAS1		BGL2		SPC42	TAF9	Module4	SCJ1	Module13			Q547Q3		O00459		Q16584	Q13526	Q9P2M7	O94885	P14784			P23638		P11938		P14681	P40565	Q12186	P25605	P07270
RRP1		Module6		DSN1	QCR2	EAF1	RAD51	KIN4			Q6N084		P00533		Q969H4	Q92793	P46777	Q9HCT0	Q13153			P32496		P29539		P13574	P21957	P23804	P00830	P32897
RIF1		KIN82		OKP1	IRA2	NUP116	POG1	SSK1			P49703		P08069		Q9Y2U5	O15357	P00533	O95707	P28070			P61830		P07261		P01119	P40563	P16140	P20449	Q03220
PBS2		PFK2		SFI1	EAF1	SMK1	MSG5	TPS1			P12956		P09619		P07384	Q9UEJ3	P49792	Q14643	P29016			P33297		Q12329		P28829	Q12361	Q12414	P06778	P17079
NOC3		CMP2		SPC24	CLA4	ADR1	ATG5	KIP3			Q9NQ87		P10721		P26038	Q9UMU9	Q01518	P55265	P51858			P53064		P48566		P24719	P53221	P38352	P25344	P34730
Module9		CNA1		NNF1	SAM1	SIT4	YTM1	SAM1			P18206		P21860		P35241	O15379	Q15653	O15066	Q9NYU2			P32628		Q06208		Q01852	P35203	Q12260	P41811	Q08096
YMR1		CNB1		NSL1	FIN1	PKH3	MAK16	PKP2			P08621		P30530		P48048	P56524	P55198	P30153	Q9NRR5			P33298		P29311		P46954	P32521	P46682	Q06406	P11633
CKS1		RCN1		AME1	NAP1	MCK1	IDP1	Module14			Q6MZF4		P35568		Q99828	Q06455	Q9BX63	O95398	Q05D06			P02309		P34730		P39743	P00854	P40465	P46964	P39515
PSH1		Module7		NKP1	CKB2	PSH1	KRE33	ADR1			Q14327		Q15303		O14746	Q9P253	Q9UBZ4	Q8IZD4	P13533			P38439		Q01722		P46680	P39702	Q99181	P32597	P36123
SIC1		CLN3		MLC1	TAF12	KOG1	TBF1	CCR4			Q70EL2		Q15839		P50591	Q16890	O43516	P30279	Q5HYT5			P43593		P32356		P60010	P22216	P50091	Q02608	P26343
CLB6		SRP1		BEM1	BUD3	RPC40	Module9	BOI2			Q04323		O14508		O14763	Q76M96	Q52LW3	P07333	P17844			P40327		P25579		P41697	P06103	Q06604	Q03981	P23804
CLB5		PRP43		DUN1	BEM2	RRP12	MKS1	CIN5			Q8NDD8		O14543		Q99728	Q15572	Q658W2	Q9NZN3	Q99747			P38764		P32905		Q03558	P25390	P07390	P53617	Q06479
CDC28		NAP1		ATG19	URE2	TAF10	TOR1	BMS1			Q9UNE7		P06213		O14776	Q9Y3I1	Q9BZF9	Q99081	O75325			P89105		Q06251		P11710	P39073	Q03338	P38719	P06103
Module10		CKB1		PST2	KEM1	MTW1	RGD1	GSC2			Q9NYN1		Q04759		O14793	Q13443	Q8N4W3	P82930	O43684			P06701		Module5		Q03497	P50111	Module3	P00854	P20134
MSG5		CKA2		YMR086W	PST2	SAP4	VHS3	ELP3			P02751		O14939		O15525	Q9Y5X1	O75400	Q9UBU9	Q9BUL9			P38348		P23287		P41832	P38132	P25644	P38123	P06844
KSS1		RIO1		LYS12	YHL018W	OCA2	DOM34	FYV8			O15105		Q9UFY1		O60675	P01375	Q96LD8	Module2	O43301			P22141		P25296		P19073	P12753	P38768	P35718	P53971
PTP1		RIO2		SSL1	YRA1	LCB4	RIO1	BUD32			Q53S27		O14965		O75444	Q15036	Q9BZI1	O00148	Q9UHI6			Q12377		P14747		P13517	Q05947	P38769	P35207	P36103
CDC55		BEM2		PRR2	SAP190	TCO89	ALK2	Module15			Q04771		P20936		P08588	P52945	Q86SG3	P53041	Q52LD0			P04050		P35198		P07737	Q01560	Q08491	P14832	P38302
DBF2		CKA1		KIN1	POX1	SFI1	SIR2	GIN4			P40337		O15068		O14908	Q9P0J0	P30084	Q8NDD8	Q9H3M7			P43588		P15891		P52960	P32601	P22147	P35203	Module6
YVH1		ART5		MOB2	PCC1	SUS1	CDC37	NBP2			Q96C32		P61586		P49795	Q6FI77	P83876	Q9HCE7	Q9NQC7			Q12250		P39743		P06780	Q12071	P35198	P33329	P53599
CSM1		SAK1		BUD14	MRK1	IML1	TPS1	MAK5			Module5		O15085		O14920	Q9Y283	P15151	O14613	Q13616			P48510		P17555		P08964	P38826	P48240	P40969	P32639
CDC8		CKB2		KEL2	CDC31	HOT1	PIK1	PST2			Q9H160		Q13094		Q04759	O00220	O95467	Q05209	P10916			P32911		P46680		Q08163	P15436	P23561	P36116	Q00916
BOI1		MIS1		VHS1	YPL109C	ACM1	PSE1	GBP2			Q8TB52		O15117		O14936	Q3MI07	Q13162	O14662	O75935			P80428		P60010		P37370	P10869	Q12523	P43132	P47093
SIT4		HOT1		IKI3	ADA2	CIN5	CDC7	MRM1			P57729		P63244		Q9BZL6	P21127	P17947	O14718	Module4			Q08723		P41697		P32494	Q02260	P04050	P52490	P25644
TRA1		HRK1		SEF1	FAA2	Module5	RTG2	HSL1			Q9H9P5		P07333		O14939	Q07954	Q03591	P55211	O14682			P50086		P07274		Q03330	P06779	P33891	P40089	Q08444
SSN3		SAP185		ELP2	YNL058C	PIG1	ARP9	YGR130C			P01111		O15357		Q9UFY1	Q08174	Q6PGP7	O14733	O14746			P30656		Q03558		P50875	Q02208	P38429	P26755	P19882
Module11		KAP95		PTC4	DBF20	LRS4	Module10	NOP4			Q9BX70		P08581		O14964	O00453	Q96RU3	P07384	Q14205			P40303		P17709		P12383	P22202	P40344	Q02908	P04386
RRN9		GLC7		YNL295W	BEM1	RCK1	ABC1	Module16			Q08170		Q14825		P04637	Q15631	O75146	P22888	Q8WYC2			P23595		P11710		P33200	P06102	Q99260	P36121	P00729
KDX1		GSC2		MRM1	SNF12	GCN2	HSL7	PHB2			Q9UF11		Q59EB3		O14965	Q5T124	O15297	P48048	P17655			P23639		P41832		P03069	Module2	Q03790	P32634	P05453
RTS3		ALK2		PTK2	SGF11	NET1	TPS2	BUL2			Q9H9T3		Q9UEJ3		P20936	Q9NQX7	Q14289	Q04206	P13501			P27692		Q03048		P04386	Q05583	P38783	P32570	P41544
STE7		KIN4		FPR3	KRE6	ATG19	CKA1	PDI1			Q9NRW1		Q9UMU9		Q9UK45	P13533	Q9Y616	Q13535	P35658			P40302		Q12446		P04387	Q12297	P38191	P18239	Q12124
Module12		LSM12		YCK3	NOP4	NUP159	NSA1	SWI3			P10114		P07948		O14966	P30085	P02042	Q99728	Q8TCV2			P21243		P32599		P32569	Q08961	Q12030	P32453	P32827
SPT7		NOP12		CNM67	CDC3	CCT6	INP53	ATG11			Q14D04		O15492		Q09013	P27037	Q769H0	O14776	Q15642			P38624		P13517		P47822	P60010	Q02892	P21372	P53754
SPT20		PWP1		CDC5	RRP1	ARC35	SDS22	CHC1			O00231		P12931		O14974	Q9BUJ2	P49916	O43765	P04632			P25043		P32790		Q05027	Q03558	P32895	P30902	Q08278
EPL1		UTP22		NDE2	LSM12	SEH1	ATG9	CRZ1			P29590		P41240		O14979	Q9H0V7	P55061	Q13002	P08172			P32337		P07737		P35177	Q00246	Q92973	Q12749	P53905
EAF1		PET127		CDH1	END3	NOG1	VPS5	SWI1			O60315		Q05513		O15504	O60814	Q15013	Q9P287	P32969			P25451		P40450		P07248	Q08163	P41277	P53152	P39079
GCD11		NOG1		CCT5	MIG3	SAP190	CHK1	Module17			Q9H832		O15530		P31749	P22670	P11274	Q9BXH2	Q9UMS0			P21242		P06780		Q12060	P33200	P53202	P40496	Q03096
LSG1		SAT4		SNF2	MCM2	URE2	Module11	KIN82			Q9BZG1		Q05655		O14997	P46013	Q9MY34	Q99613	Q9UJY5			Module6		P33338		P29055	P01365	P43621	Q12233	P53070
MOB2		SEC7		NUP157	SWC4	TCP1	CBF2	NOC3			Q9UNY4		Q16513		Q3V6T2	O43889	O15523	Q9Y6R0	P29966			P16649		P02568		P39925	P32629	P38329	P29083	Module7
SPC29		YDL025C		SGF11	PRM5	VMA7	PBS2	CKB1			P13010		Q14289		Q6DCA5	P01133	O15205	P62312	P40426			P11978		P26039		P40341	P28000	Q08553	P39875	Q04437
CLB4		HAS1		SRV2	SPT16	NUG1	CKB1	PWP1			P46934		Q08881		Q6PAV0	Q9UBJ2	P02679	P08833	Q13882			P25635		Q08163		P09733	P53280	P25454	P53131	P40018
CLB1		NOC3		TIF5	NGG1	NUP82	CHD1	LOC1			Q9Y6H5		O43561		Q9UI01	Q96AT9	Q2TAZ1	O15230	Q8WYD2			P28519		P37370		P53904	Q12414	P40518	P49334	P00546
MHP1		YTM1		CCT6	TYS1	GSC2	BOI2	RRS1			P20337		O43597		Q9ULK8	O60307	Q09428	Q9H4I2	Q6DJT9			P28274		P33200		P01365	P30657	P36116	Module4	P06784
RPC40		RRS1		FIR1	PXR1	Module6	CDC8	Module18			P43405		Q92835		O15018	P05230	Q96QF0	Q01196	Q13310			P35189		P33199		P50108	Q07418	P47017	P23561	P25515
RPB10		NOP7		SYN8	MED6	RIM15	CYK3	SNF5			Q53QZ3		O60496		O15021	O95257	Q15911	Q9NZV8	Module5			P07270		Q12434		P32629	P43638	P53039	P06784	Q08962
PTC5		ARC1		GLC8	CCT3	DSN1	RCL1	CDC31			O14920		P06241		P48730	Q9H317	Q96BT3	Q5I6Y5	O43559			P38304		P25343		P46985	P29509	P38801	P39743	P41811
NUP159		GUS1		SRB8	YMR031C	RGD2	FAA3	YMR291W			Q7LFL8		O75791		O15055	O95081	Q2M389	O60749	Q9NQC3			P40016		P32793		P39107	P46965	P35180	P40055	P32836
RET1		YMR1		CDC123	PET309	AME1	HAL5	SPC42			Q16625		P42224		P61968	Q13190	Q15858	Q9Y5X1	Q14191			P19812		P40325		Q12440	P53191	P38779	P38757	P89105
YHR033W		PKH3		DBF2	SNF5	FPK1	YDR239C	EAP1			Q8TDR2		O94875		O15066	Q08499	Q9H9Y6	O75155	P29317			P08518		P33204		P06778	P17079	P40036	P25299	P50874
NDD1		RPF1		PTC3	DHH1	PTC1	VID22	TAO3			O43353		O76003		O15068	Q99578	Q9BUQ0	Q13571	P52630			Module7		P40518		P32863	P32364	P38852	Q02629	P54999
CCT5		BCK1		TWF1	SLI15	IVY1	TIF4631	BFR1			Q9H093		Q9BXL7		O75145	Q9H9Y6	Q15819	P48995	Q3LID9			P32565		P40414		Q08562	Q02774	P28274	P19262	P38353
IVY1		CIC1		SLD3	YPK2	YMR291W	Module12	NTH2			Q8IUC4		O14828		O15083	Q9BRG1	P30260	Q9HB90	P04899			P11938		P53250		P32910	P03772	Module4	P46672	P32562
CCT7		MRM1		TAF12	GCN5	FAA2	MSN1	VPS35			Q9NQ69		O15126		O75334	Q9GZS3	Q9UPV9	Q8N4U6	P04275			P29055		P32381		P32349	P40032	Q03096	Q08601	Q02721
YMR124W		MAK5		ATG5	KGD1	HRR25	NET1	SRB4			P21333		P01133		O15111	P26441	Q9BWF2	Q9Y2H8	Q06609			Q02939		Q05933		P36121	P29311	P40965	P09733	P38820
FIN1		PKH1		POG1	MYO3	TOR2	CKA2	SCP160			Q9Y3F4		P29353		O00299	P51668	Q13075	O75533	Q14005			P19659		P38328		P28000	P40362	P46681	P53281	P47124
LIF1		PTK2		ADA2	LIF1	BOI2	KKQ8	NUT2			P21980		Q6N089		P62310	P39748	Module2	Q8TBC4	O75271			P53254		P39013		P07703	P39742	Q03497	Q02793	P16892
UBX6		FPR3		PIG2	RRP46	RPM2	MRM1	SEC23			Q9UBL3		Q9UKM3		P62312	Q92985	P31314	Q86U70	Q96CS7			P21691		P36006		P20434	Q12380	Q12446	P38769	P07250
ORC4		HSL1		FPR4	SOH1	KIC1	UFD4	Module19			P04406		Q13287		Q9Y333	P20749	P63316	Q17RA0	O60383			P06779		Q04439		P04050	P15705	P07737	P12962	P25808
ORC3		YCK3		PKC1	TEP1	CDC14	NUP192	PRP43			Q00532		P01112		Q13094	P08579	O14733	Q12873	P33778			Module8		P32521		P04051	P53316	P26039	P32354	Q06263
MCM2		SFB2		CNN1	TCP1	YDR239C	GLE2	RIO1			Q9Y3E1		Q07889		O15117	Q92918	Q969H4	Q8N5J2	P17081			P52918		P53731		P16370	P43555	P81450	P40457	P53961
YEN1		CNM67		CBK1	APL3	AEP1	GON7	VPS34			Q9BST9		Q07890		Q02763	P14921	Q9Y2U5	P49069	Q8N7K6			Q02821		Q12518		P27999	Q03776	P02994	P38720	Q06078
SLD3		RLM1		MED6	KTR1	RPB3	UTP22	RRP12			P30533		Q7Z569		O15123	O75116	P22888	P05388	Module6			P21827		P10961		Q04307	P40957	P38077	Module5	P25632
UGP1		UAF30		SRB7	CDC12	SLI15	URB1	MGM101			Q9UII6		O75116		O15143	Q9UKG1	O14745	P00533	Q13136			P43639		P28006		P22276	P29703	P36520	P06102	P53939
GPH1		CHD1		IRA1	CBF2	PIG2	YLR072W	TPA1			P62070		P02686		O15144	Q9NW61	Q99828	Q5TM15	P60953			P40477		P39678		P22139	P53971	P32829	P53971	Q05931
GSC2		IFH1		SIS2	SEC24	BCY1	NUP100	TOR2			Q9Y5J3		P17252		O15151	P07766	Q99728	Q6PKN3	P08572			Q02199		P38889		P08518	P40167	Q06032	Q00246	Q12038
APJ1		RRP15		FPK1	UFD4	RRP7	RGD2	Module20			Q93034		Q13464		P06493	Q9BXL7	O43765	Q7Z307	P42224			P14306		P32486		Q02775	Q04195	P38615	P38877	P25339
ACE2		RRP7		ATG9	NSA2	SWI3	MSL5	IKI3			Q9BUZ4		P30086		Q00987	Q5W7F8	O14793	Q7Z4J5	P04040			P38217		P53010		P33411	P43586	P47050	P40422	Q03784
SUI2		KEM1		CMK2	TOM1	SPN1	VPS29	STE11			P25686		P14174		Q01094	P29597	O14867	Q8NAM6	Q9UQ35			P15790		P40989		Q03654	P41832	P20438	P47083	P43586
CDC15		RRP12		VID22	AVO1	KKQ8	SEC14	YCK1			Q96AE7		P04233		O15162	Q16533	O60675	Q9H5K3	Q00534			P14907		P47117		P32523	P23641	P25847	Q07508	Q02608
GIP4		CBP1		SCJ1	CRZ1	YCK3	AVO2	PAN1			O43187		P24394		O15205	Q01082	O14908	Q96GY3	Q969H4			P19454		Q12134		Q08920	P47019	P39928	Q03898	Module8
LSM12		NOP2		BUD21	CDC37	EAR1	PRO2	SIP1			Q99615		Q13322		O15228	Q6ZP16	O14920	P55084	Q14974			P49687		P22224		Q08683	Q07794	P53691	P06783	P39990
CLN3		NOP4		SEC24	TSR1	SPC25	PPQ1	RFA1			P61978		P28907		O15230	Q15038	Q9Y6K9	O95608	Q00341			P20676		P28495		P53068	P38042	P18238	Q00578	P38555
RAD17		POL5		CDC24	ARD1	BGL2	Module13	PKC1			Q9UJX4		P06239		Q6VMQ6	P18887	O14936	Q8NI77	P07384			P40368		Q03088		Q12107	P22543	P38853	P22007	P34758
PCL9		RGD2		SCD5	RGR1	BUR2	NOP1	CDC33			Q9NQS1		P49069		O95793	Q01658	Q9UFY1	Q13287	Q96S82			P39705		Q06440		Q12157	Q02948	P30657	P47037	P53093
PET127		DBP7		GRX4	PET127	MET14	KIN2	STE20			O00212		P06729		O15234	Q86US8	O14964	Q9UPR3	P63104			P32499		P40956		Q04601	P47076	P39682	Q04226	P53633
APL4		RRP5		SPC29	Module5	AVO2	CDC10	YPL150W			P19784		P19256		P38919	Q9NQ84	Q99816	Q96TA1	Q8IUC4			P33331		P22209		P32830	P53045	P15891	P39925	P43569
BNI4		UTP20		KIN28	SYP1	MSN1	NAM7	CLN1			P01243		P06734		O15235	Q9GZT9	P04637	Q9H9P5	P16989			Q06142		P14680		P87108	P28496	P06243	P38959	Q05123
YMR295C		DRS1		HER1	NBP2	YCK1	CDC24	SNF7			Q6AZ91		P06748		O15254	Q99598	Q9UK45	P01111	P15391			P14164		P43603		Q12328	P41895	P38217	P40339	Q12447
ALR1		CBS1		ARP4	LAP4	CCR4	TPD3	SSU72			P23246		P07951		O15273	Q9UJ37	Q14005	Q92608	Q7L5N1			P34077		P38867		Q12280	P46676	Q03862	P31688	P38041
DIG2		RRP1		STE11	RTG3	Module7	YOL036W	CLB1			O43541		P48736		O15281	Q04864	P00519	P39023	Q71TU5			P30822		P40473		P39010	P12688	P24719	Q12050	P43587
HER1		POX1		SNF1	NUM1	YGR237C	PPG1	YOL036W			O14526		P08034		O15360	P52926	P31749	O95295	Q92529			Q99189		Q12270		Q06697	Q06217	P33306	P05319	P32805
TEC1		AEP1		SPC105	EDE1	SSK22	CLB4	IOC3			P30291		P01308		O15287	P50502	Q9NW05	O60678	P54274			P32835		P39944		P35189	P53851	Q99210	Q12406	P53550
BOI2		RPF2		YDR239C	HRR25	LCD1	UAF30	Module21			Q9H4E5		Q15139		Q9HB96	P13640	Q9UI01	P13746	Q15771			P40517		Q12168		P38351	P18961	Module5	Q06263	P48559
SEC17		MYO3		CHD1	CSM1	HER1	NPL3	FIN1			Q92870		P14210		Q9NPI8	O60241	O15021	Q9UNE7	Q96FJ2			Q02630		P38266		P41896	P13856	P32863	P53150	P40061
EDE1		RPB2		SFB2	SNF4	SEN1	SWD1	OCTone			Q9GZS3		Q15464		P63244	P13861	Q92754	Q9HCK3	Q15654			P49686		P47129		P53104	P53855	Q05021	P35637	P32601
SYP1		TIF4631		GAT1	SKM1	RTG3	CHC1	KTR1			O60508		Q7Z465		O15350	Q15959	Q8N5J2	P62837	P46108			P38930		Q04322		Q06628	P33201	P26309	Q08980	Q07350
TGL5		ARB1		HAA1	Module6	DBF4	HAP1	ISR1			O14544		P62993		Q09472	Q5VX90	Q86Y97	Q71RA7	P05141			P48837		P32525		Q12380	Q04964	P15873	P53299	P12684
FAA2		GBP2		RPB4	PDX1	MAM33	CDC11	SFI1			Q13573		Q06124		Q13526	P17987	P51151	Q59FP9	Q59F87			P10591		P14359		P38316	P25651	P03069	P57744	P12385
ZDS1		HRB1		RTG3	NSA1	SNF6	IME2	ASC1			P63010		P11274		Q92793	P41182	Q9BSI4	Module3	P11021			Q02629		Q06604		P38862	P08521	Q01939	Q06449	P50090
VMA5		KNS1		NMD3	DIG2	BMH1	RNQ1	SPC29			Q92963		Q12982		P07333	Q9UBT2	Q9UNN5	O15525	Q70Z35			Module9		P47152		P40344	Q02555	P53040	P53927	Q12342
HOM3		NOP9		ATG17	ORC3	MEX67	VAC14	ROM1			O94921		P17302		O15357	Q13948	Q15116	O14908	O00444			P31244		Q05670		P38182	P40507	P38811	P16140	P25384
CAK1		STE11		VID30	RTR1	SSN3	RRP46	NUP100			Q93009		Q99586		P08581	P98177	Q92968	P20936	P28222			P53940		P53169		Q00776	P25615	Q12060	P43638	P40457
CDC37		STE50		STT4	RRB1	SRB7	ADE3	MSF1			O75995		P14784		Q14825	P16220	P81274	Q9UK45	P32926			P04821		Q06673		P36000	Q06200	P29055	P38620	Module9
YMR102C		DBP10		MCM2	PAA1	SOG2	CDC28	IRR1			Q15052		P52565		Q9UMU9	O75633	Q13952	O14974	O60814			P25294		P19658		P38785	Q03973	Q03322	P38820	P36005
RRN10		AVO2		RCL1	RRN9	SKM1	MUK1	NNF1			Q8TAI7		P15153		O15375	P43686	O60674	Q14005	Q9Y262			P32558		P39112		P26448	P36094	P50105	Module6	P39073
NUM1		SLM2		SNF6	SIR2	PFK2	MCM4	Module22			O95747		P52566		O75376	Q6P0Q8	P51814	O14980	O14519			P25491		P32855		P33199	P53853	P53843	P25370	Q07913
SYN8		FOL2		NUP100	YMR102C	ADA2	Module14	SEN1			P57735		Q9H4E7		Q06455	Q9Y275	P10826	P00519	Q96KQ4			Module10		Q12034		P07260	P32471	P40509	P33328	Q12030
CDC12		PXR1		PEP8	CDC11	MAK21	PPN1	SWE1			Q9NYS0		P43405		Q9H270	Q09028	Q93034	P31749	Q14209			P12904		P20424		P12962	Q12415	P34244	P54999	P29056
SHS1		ARD1		SCD6	YIL151C	FUN12	PFK2	BUD14			P48059		P15391		O15400	Q03468	P84103	O14997	Q9H160			P53883		P38793		P38960	P07737	P12904	P53010	P47089
NIP7		URB1		BOP3	TAP42	RIM1	NOP4	KEL2			Module6		P15498		Q9P253	O95696	O00453	Q86YH1	Q13795			P04147		Q06339		P32797	P27466	P32259	P53044	Q04511
SAP155		YHL018W		IME2	NOG1	MSN4	YPL109C	DOM34			O75271		P17948		P10588	Q9HAP6	Q7L5N1	Q9NW05	O14669			Q08920		P25370		P39011	Q03010	P23644	P34253	P38261
PFK2		CLA4		RAD9	MSG5	ESA1	YAP1801	ATG16			P04049		P21917		O15442	Q14427	Q5I6Y4	Q9ULK8	Q9Y4E5			P06782		P42951		P29703	Q03750	Q05672	P57743	P38191
YTM1		PKH2		ZDS2	KSP1	RAD17	SUB2	YMR124W			Q9BYG4		P35462		O15444	Q9BXW7	Q9NZN5	Q9ULB1	Q7L014			P39936		P53901		P18898	P48439	Q06628	P38251	Q03899
TAF6		YGK3		YJL181W	GLC7	TSR1	KGD1	Module23			P62258		P16885		O15457	Q564H7	P98161	O60343	O15400			P24719		Q05080		P52286	P40055	P25370	Q99181	P47821
NOP13		MTC1		YGR250C	KDX1	GPH1	SIP1	SSL1			Q92574		P29597		O15460	P05388	O60518	O75145	P61812			P38431		Q06245		Q05930	P16661	Q03280	Q04002	P23642
ARC1		SPT16		YGK3	UME6	PTC7	SAP185	RRB1			P63104		P17181		P07948	Q9GZQ8	Q5U5U6	P14859	O95429			P39935		P25382		Q12517	P34240	P38713	P47093	P16862
GUS1		ATG9		PRP43	MEC1	PUF2	TWF1	SLF1			P31946		P14151		O15492	Q9NSA3	Q04724	O43157	O76062			P10081		Q02793		P19735	Q03758	P53045	P29340	Q02774
CMD1		DOM34		MCM4	KEL1	Module8	GCD6	NOP15			Q8TEW0		Q12802		P12931	Q13472	Q8N381	P36508	Q13242			P07260		P38080		Q99210	P53829	P39521	P53176	P14680
NBP2		RRP14		TAF9	PTC6	EPL1	YGR250C	TPK1			Q9NPB6		Q05397		P41240	P28799	P06396	P10589	P82930			P38622		P53968		P43592	P32457	P38855	P53961	Q12749
UBR1		NOC2		CSM1	NAB6	KIN82	AME1	HRB1			P49815		P08133		O15511	Q969H4	O75899	P23511	P20337			Module11		P38261		P46671	Q12341	P47005	Q12265	Module10
BFA1		NOP1		SMK1	NUP188	SPA2	TOM1	RPB9			P41743		Q99704		P49137	Q9Y3E5	O15111	Q9BUL9	Module7			P32598		P38631		P10869	P06101	P31380	P34730	P40438
DSN1		NUG1		SRB4	SPT7	ALY2	YSC84	RFA3			Q15382		P22392		O15519	P50479	Q16777	P43694	P61326			P32485		P35688		P20081	P38627	P22804	P48232	P40335
OKP1		SRP40		CDC8	CHC1	PRX1	PRR1	CBF2			P08069		P54274		O15523	Q9HC29	P15884	Q7L590	Q8WYF5			P38232		P17121		P47017	P32903	P40302	P39730	P48837
SFI1		FPR4		CYK3	GIP2	YMR124W	SUS1	BUD3			P60953		Q96B97		P35638	Q92786	Q8TEY5	Q9Y6X2	P58876			P40048		P89102		Q04493	P38319	P32565	Q02805	P12868
SPC105		LOC1		NFS1	TAF10	FYV8	MAK21	PSE1			Q3LID9		Q9Y5K6		Q05513	P52564	Q9BUZ4	P06239	Q96RS2			P09959		P33332		P53858	Q04651	Q12390	Q04636	P38759
NPT1		MAK16		RAD51	SSK22	BOI1	POL5	CAK1			Q6IPE9		P23458		O15530	Q9UBS8	Q9NQU1	Q9BZL6	P11182			P32490		Q06449		P06774	Q12021	Module6	P32797	P07560
SPC25		MRT4		SPT20	GLC8	SWC4	ABP1	KRE6			Q8ND90		P48551		Q05655	O75460	Q06330	Q9Y446	O60880			P24869		P25369		Q02516	Q04359	P47076	Q04087	P14126
TID3		NSA1		TAF6	GDH2	MRP8	Module15	ARO8			Q96L34		Q03405		Q16513	Q9Y2D1	Q9UBN4	P42566	P51580			P25293		P40494		Q12306	Q99189	P35182	Q06632	P38072
MIF2		NSA2		SWC4	TAF14	LST8	DSK2	SPA2			Q15831		Q96N16		O15534	P47872	Q5C9Z4	Q8N381	P06729			P34730		P53974		Q99383	P32349	P38753	Q03455	P38217
NNF1		REG1		RAD53	POG1	PDA1	VMA5	BUR2			Q96GZ3		P24723		O15550	O43809	Q96SD1	Q13137	Q13009			Q12263		P50942		P32505	P33755	P38987	Q12158	P35688
NSL1		RLP7		DBF20	BOI2	FIR1	MOB1	Module24			Q8N2N5		P25098		P61769	Q8TEM1	O43684	Q5STB1	O15042			Q00772		P47068		P38872	Q02732	P43563	P40079	P36094
NUD1		SPB1		MAK16	CDC123	YMR031C	NOP13	YMR1			Q04917		P42229		O19626	P34932	Q86VN1	Q15642	Q96AJ1			P25302		P38822		P25293	P35193	Q12427	P89114	P53215
MTW1		TIF6		SNF5	BUD4	MMF1	SKS1	SSN8			Module7		P27986		O43149	P62877	P84095	Q969T4	P61353			Module12		Q12342		P53115	P15873	P53551	P38838	Q99394
AME1		YPL260W		VMA5	YDR239C	YLR392C	SPC110	PPG1			Q86Y04		P04626		Q15744	Q96QK8	Q9BY67	Q05519	P23560			P36130		Q12523		P35193	P53954	Q06525	P38319	Q08966
CNN1		YPL141C		CHC1	KAP123	BFR2	MTW1	Module25			Q96S59		Q08345		O43166	Q86XI6	Q9H7Z7	P54253	Q96GG9			P16474		Q04005		P25651	P35182	P01366	P12887	Q04225
NKP1		FAA3		CSR2	PRR2	CLB5	PSK1	NOP1			Q14686		Q15850		O43172	O75112	O43889	Q9P2H3	Q86TG9			P10592		P32364		Q04087	P18238	P32569	Q06819	P35193
CTF3		TPA1		PTR3	RPB5	CDC7	RAD52	NOP2			P35609		P36888		O94829	Q03111	P37108	P62875	P05109			P53196		Q08873		P40089	P21524	P13574	Module7	Q07458
MLC1		MAK21		HOM3	MST1	YMR196W	MKT1	NOG1			Q92831		P42226		O43186	Q9Y496	Q15850	Q9HB09	Q14008			P32259		Q12344		Q06406	P47058	P25441	Q08553	Module11
GCD6		YPL150W		SMC3	BOI1	RCK2	SPC29	ERB1			Q92905		P46109		O43187	P52888	Q8N7K6	P31689	O00213			P32873		P32844		P53905	P39937	P36121	P53259	Q05359
BEM1		BUL2		NSA1	INP51	ECM21	YAR010C	TPS2			Q9Y6Q9		Q13191		O43196	P01033	P00966	Q9UBF8	P31751			P38041		Module6		Q06217	P00044	P28000	P53130	P47103
YIL151C		CKI1		TIF4631	Module7	RPC10	Module16	PTA1			Q15648		P46108		O43200	P78524	Q8NHY2	Q13507	P06733			P22202		P46681		P50113	Q06216	P22276	P05375	Q07732
CCR4		PTP2		CRZ1	EAP1	PRK1	SEC16	FIR1			P19793		P43403		Q16503	P20719	Q14011	P63316	Module8			P13574		Q01939		P32805	Q05031	P53201	P40360	P23595
CLU1		ALY1		SWP82	HOT1	GCN5	PTI1	Module26			P37231		Q8NEY0		Q59GA2	Q8NFZ0	P08476	Q14118	Q96JT8			P27636		Q06697		Q02197	P38766	P15705	P01120	P38932
SEN1		GIP3		TPS3	YMR295C	SCP160	KEL2	RHR2			Q6FGL6		P51692		Q8TB90	P35250	Q9UKT4	P18846	Q5YLB2			P13365		P38351		P23059	P32458	P39717	P20134	P16370
HHT1		SUI2		STI1	OCTone	PMD1	LOC1	EAF5			P11474		P55789		Q96GT6	O15297	Q13948	P48645	O15519			P38811		P53168		Q99278	P39004	Q17345	P20434	P53231
SDP1		SUI3		VPS15	CLB4	YPL109C	CDC12	SGF11			P28702		P56945		P43146	Q9Y5A7	Q13129	Q53Y47	Q9H0U4			P11972		P53267		P32570	P53840	P04387	Q12107	P36008
PRR2		BUD21		TAF10	YPK1	GIP2	NAP1	ARK1			P12814		Q07960		Q9H422	Q9HCX4	Module3	P63172	P05106			P06784		P40013		Q12343	P20437	P38991	P00330	P32357
NUP82		CDC123		BEM2	ALK2	PAA1	PRK1	RPB5			P13631		Q6PJW1		P67870	P18858	P20783	Q9NVP2	Q16586			P47822		P38872		Q08278	Q99190	P40010	P35197	Q02199
ART5		GLC8		SEC14	CKA1	TAO3	GIP2	SAT4			Q13133		P62166		O43257	Q9H307	O95985	Q9HBZ2	Q15022			P17157		P40079		P32491	P06775	P32912	P20133	P30657
BUD32		PTI1		MET14	ERB1	URK1	CDC123	RPC10			P55055		P21918		Q5TF85	P21266	P09341	O95071	Q14204			Module13		Q06631		Q00772	P07213	P40079	P40327	P47172
CAC2		REF2		RFA3	DUN1	RPB4	OCA2	UTR1			P11473		Q658W2		Q96IP4	Q9P246	Q16644	Q9BUJ2	Q9NR55			Q08004		P32911		Q12277	P38011	P53855	P43588	P25580
BMS1		SCD5		STE50	BUD32	EAF6	SLI15	NUP188			P48443		Q5JVS0		Q92558	P50281	O15066	Q8TDR4	Q9Y5V3			P32379		P32497		P32500	P50108	P02829	P33297	Q07622
IKI3		SEN1		PPH21	SEC7	CSR2	CNA1	TIF4631			P62195		P99999		O43295	Q9UJJ9	P61586	P54278	Q8TB52			Q03558		P32628		Q03790	Q04175	P40060	P27796	P32903
YGR237C		NIP7		SPT8	ENP1	LPD1	CIS1	LCB4			Q15788		P04040		Q92823	Q9UFF9	O15083	Q13330	O60284			P06787		P06104		P40060	Q12462	Q06410	Q03790	P36121
SEF1		SEC17		PKP2	IVY1	GON7	UME6	STI1			P10828		Q06187		O43301	P12644	Q13136	Q96N16	O14526			Q00362		P43588		P33755	P41813	P33338	Q12464	P36224
ELP2		HER1		RRN9	IRR1	YDR348C	FPS1	Module27			P10276		Q13480		O43313	O14503	O15085	Q15155	P35638			Q12280		Q08723		P53044	P38874	P52918	Q04958	P20795
MSN1		BNI4		WHI3	RRS1	RTG1	SMK1	TAF6			Q15466		Q13017		Q05066	Q96PN8	P62310	P01241	O95486			P23594		Q03981		P14907	Q07084	P22543	P32629	P38627
PTC4		GIP4		KIN2	YER160C	DNF1	SIW14	RPM2			P48552		P80217		Q9HC29	P55197	P62312	Q9H317	P62877			P31383		Q12250		P39946	P25297	P25694	P22141	Q01684
RCL1		MHP1		CKA1	YPL150W	RPB5	YOR093C	EPL1			O75376		Q14765		Q9Y239	Q14004	Q9HAU5	Q9BPX3	P78534			P39010		P38313		Q06568	Q02866	Q12464	Q06580	Module12
FAU1		PTA1		YKR096W	CCT5	TMA10	CDC3	NNK1			P55345		Q13425		Q16665	O14776	Q9Y333	P13533	Q05835			P38903		P33298		P53124	Q12059	P32490	Q00776	Q04697
YNL295W		AFR1		FUN12	TEF4	SMC3	PTR3	MIG3			Q92731		Q14393		O43392	Q13185	Q13094	Module4	Q8WVM8			Module14		P53549		P38855	P38272	P47171	Q03835	P50275
ELP3		SYN8		RIF1	YCP4	TOM1	Module17	EAF1			Q92753		Q14511		O43399	Q9UBP5	O15117	P35250	Q9Y2S7			P38990		P33297		P39108	Q04087	P00817	P25385	P39077
IMP2'		INP51		IOC3	NFS1	ARC1	LAT1	PTC5			Q14994		Q02156		P42261	O43493	O15143	O15085	Q13425			P22515		P50086		P50091	Q12460	Q99176	Q07657	Q03898
CIN5		VPS5		NIP7	Module8	CTK3	UTP20	Module28			P48788		Q92529		Q13002	P15374	O15144	O15116	Module9			P34160		P23624		P27796	P33328	Module7	Q03897	P24869
CYR1		Module8		PIK1	YML6	PTC5	PRM5	DBF4			Q9Y618		Q63HR2		O43432	P62328	P06493	O15117	Q9UI42			Q04305		P40555		P25693	P38829	P32607	Q07844	P38798
SIP1		PKC1		TIF6	PPN1	RFA3	SSK2	GAL83			Q15596		Q68CY2		O43439	P02774	Q01094	O15205	P14866			P32328		P23595		P40038	Q08729	P53858	P32855	P48743
PAM1		AKL1		AIM21	ADR1	CIS1	YPL141C	HRK1			Q9NPJ4		Q7Z3W2		O95835	Q75MZ6	Q6VMQ6	O15254	Q9ULH7			P40561		P38431		Q08966	Q06551	P39531	P00817	P11710
RPF1		EDE1		MBF1	ORC4	YPP1	PTK2	SCD6			Q12796		Q8N381		O43464	Q8N4S1	P58062	O15264	O43278			P38637		P40064		Q12477	Module3	P21524	Q06568	P46681
NSP1		SLA1		IRA2	SPC105	BMS1	ARC35	YDL173W			Q14541		Q92738		P98170	Q8NEZ2	O15273	O15281	Q96IP4			P53043		P19812		P24583	P29056	P38427	P25648	P23968
PHO80		SYP1		SPC110	RVS167	TAF5	NOP15	NDE2			Module8		Q92918		P04049	Q6IE81	P05231	Q9HB96	P42261			P12962		P06103		P54786	Q07980	P53104	P47124	P14736
CLN1		APL3		EAF1	STE7	FET4	TES1	GLG1			Q92793		Q99961		O43482	P69905	P08887	O15357	P51948			P53201		P40217		P38620	Q03834	Q12380	Q07786	P07283
BFR2		LSB3		PKH1	NOP15	PKP1	HRP1	Module29			Q04206		Q96EP1		P15056	Q9NX70	O15360	P08581	P20265			P27999		Q04067		Q12265	Q05027	P36000	P38915	P10869
YER160C		SLA2		GRX1	PTR3	AIM21	SIS2	ORC3			Q05516		Q96GA9		Q8N302	Q8N8S7	P63244	O15126	O15525			P22139		P30656		P35497	P46678	P38700	P32786	P38333
GAL83		ARK1		YGR203W	GON7	YLR108C	DBP7	IMG1			Q14790		Q96GD4		O43508	P36543	O15350	P60709	P02745			P45818		P22141		Q07786	P22139	P38785	P38806	P52917
PKH1		CMK1		REG1	STE12	SEC24	Module18	TPK2			Q92769		Q9H299		O43521	O60356	Q13526	O75791	P31948			P38902		P30657		Q12163	Q12107	P26448	P15807	P32559
SCD5		PAN1		MUK1	TIF6	HOR2	MCM2	SKS1			P25963		Q9H5V8		O43524	O60381	Q92793	P29353	P78345			P40186		P21242		P35182	P35189	P33199	Q03018	Q06819
BNI5		PRK1		NUD1	SPC42	CDC33	DBP2	ABP1			P09874		Q9NZN5		Q13133	Q13322	P07333	Q99871	Q05513			P40038		P40302		P48581	P07260	P39011	P40016	P32912
MKK1		END3		SGF73	KAE1	YMR102C	REG1	SWD1			Q13547		O94806		P04629	Q14242	P08581	P01909	P14543			Q04217		P32379		Q02574	P20486	Q12248	P47068	Q02260
HSL1		VRP1		UTR1	FPR4	Module9	SPT8	UBC1			Q96ST3		Q9UBF8		O43559	P60510	Q14825	P50281	O75146			P35197		Q03792		P10862	P24868	P46671	P53890	Q00816
SAP190		YAP1801		SWI1	NKP1	SSK2	PHO80	MLF3			Q02548		Module8		P11362	Q15777	O75376	Q9UH46	P02794			P06783		P21243		P06104	P20081	P33760	P06775	P32905
SFB2		YAP1802		HHT1	SPB1	RGA1	ISR1	SMC3			P14921		P05067		Q08881	P04004	O15379	O95243	Q16557			Q05930		Q08018		P38622	P22141	P46677	P38823	Module13
CNM67		ENT1		NGG1	MHP1	CLB6	RLP7	VAC14			Q9UN21		O96018		O43561	Q9UPR3	P40763	P35240	Q9NPC6			P31539		P38624		P32485	Q03373	P40554	P42946	P28708
REF2		YSC84		PCL6	CHS2	SIP2	RPM2	Module30			Q9Y230		P02649		O43597	O95166	P56524	O14964	Q15303			P24871		P38293		P38615	P32523	P11076	P32496	P14908
RIM15		ABP1		BFA1	TPD3	YPL141C	BUD14	CKA1			P35222		Q9UQF2		O43609	O60518	Q06455	Q96FE5	P53355			P24870		P25043		P43588	Q99380	P22137	Q12377	P40368
PKP1		CMK2		APL4	MIF2	PTC3	PUF3	AVO2			P42574		P07477		O43615	Q8IZJ1	Q9NP66	P46092	P55061			P41895		P53243		Q08723	P38886	Q08163	P42843	P25344
CCT4		DNF1		HSF1	PPG1	TRA1	CMD1	PXR1			O15379		P17538		P48059	Q9NP97	Q96BI3	P35713	P63172			P41896		P53851		P05318	Q12270	P21306	P25369	P53141
SPT8		Module9		IRR1	DSK2	CLN2	NUP157	VIP1			Q06455		P26441		Q99459	O15457	Q96PY6	Q8IU81	P06239			Q12433		P23724		P05317	P32600	P32334	Q06604	P13574
CCT6		CDC28		UAF30	APJ1	SCD6	Module19	YAR010C			P49841		Q7Z5F4		O43660	Q9UKT7	Q9UMN6	Q8WZ19	Q96GY3			Q12461		P23639		P0C0X0	P40963	P07270	P43622	Q02555
SWI3		CKS1		LAP4	MTC1	SIC1	VMA7	ARD1			P55210		Module9		O43679	P61326	Q5HYF7	Q8TB22	Q9BV73			P33199		P23638		P38313	P33299	P38828	P53616	P52919
NGG1		SIC1		SPT3	RGD1	KEL1	APL3	TIF3			Q9UER7		O60885		O43680	P54646	O95759	Q99586	P30481			Q04437		P25451		P33298	P32380	P13045	P38431	Q06142
PIG1		CLB6		YOR093C	MAK16	SYN8	CLB2	Module31			P40763		O60563		O43683	P49588	P08575	Q9Y616	Q9Y6P5			P53202		P38764		P53549	P38623	P53824	Module8	P32797
TAF12		CLB1		MED4	SWI4	RRB1	CDC55	NSL1			P20749		O94992		O43684	Q9UQB8	Q92466	O94986	P05120			P00560		P36003		P33297	P39940	P54790	P36145	Q08144
TAF5		LCB4		EAF7	BGL2	CBF5	ARC1	BFA1			P19838		P03372		O43707	P46379	P49418	O95278	Q9H082			P33200		Q12505		P50086	P39723	P32481	Q03558	Q04226
ARP4		FAR1		GLE2	NNF1	CLB1	SHS1	YKR096W			Q05655		P50750		Q13554	P49685	P19235	Q9NWF9	Q9NYR9			P43638		P28274		P32786	P35056	Q06640	P29468	P09734
SNF2		RAD17		NUP159	INP53	CYK3	VPS15	RAD51			Module9		P28799		Q7LDD5	Q8IZ07	P61081	Q99808	Q9UNI1			P34758		Q06103		P38204	P40414	P32494	P47058	Q12468
SWI1		CLN2		SPC25	ESA1	RPF2	MDM30	NAM7			P12931		P52790		Q96NW7	P05814	Q9BX66	Q14164	P18887			Q04031		P40016		P25343	Q03048	Q00618	P36000	Q08387
ADA2		CLB4		PSK2	ROM1	TAF9	MUB1	ACC1			O60907		P41159		Q9UQM7	O14763	Q9H492	P54257	Q96JN2			P20448		P38627		P07834	P33895	Q03940	P53168	Module14
YGR250C		CLN1		PTP1	HSF1	NOP15	RBL2	TYS1			O43294		Q03181		O43719	Q9BZY2	A5YM72	P56915	Module10			P32836		P33299		P24814	P19735	P53145	Q06178	P38962
GAL11		RGA1		RVB2	TES1	ORC3	FRQ1	ATG19			Q12778		P41182		O43752	Q9Y2H8	Q6P179	P82094	Q99873			Q02516		P32565		Q08446	P40089	P38631	P31374	P14747
GCN5		MLF3		TAF5	PKP2	RLP7	CLN3	CDC5			Q14191		P41222		Q9HD26	Q9BQ65	Q56P03	P15391	Q13363			Q08873		Q02890		Q05947	P05319	P38146	P48837	P53167
HFI1		NPT1		FAU1	NUP116	DCP2	LCD1	CLB4			P42224		P52789		P46379	Q8TEY7	Q8TF05	P62508	P35250			P32505		P38991		P54999	P24583	Q04964	P35191	Q99260
MED1		Module10		LRS4	OKP1	Module10	Module20	FAB1			P20226		O60583		O43776	Q05639	Q01484	Q08752	P15056			P32589		P38283		Q12330	P38822	P38903	P28320	Q92316
MED4		CLB3		DBF4	FYV8	TIF6	SEN1	YPL109C			Module10		Q13105		O43809	P61158	Q13573	O43615	P10398			P15442		Q08096		Q04739	P32464	P22224	P34223	Q04601
MED6		NET1		RGA2	MRP51	JIP4	RIF1	CLB5			Q13227		Q5TM15		O43818	Q9UK73	Q8NDV2	O43399	Q15047			P20226		P40512		Q12310	P53199	Q12449	P36160	P42935
NUT1		CDC14		Module2	BNI4	ORC4	CYR1	NKP1			P35869		Q8WUI4		P53567	Q8IVF7	Q9NP97	P05141	Q15024			P32570		P38249		Q03533	P36130	Q01080	Q03899	P39705
NUT2		TOF2		BMS1	Module9	KAE1	FMP48	FET4			Q07666		Q9UHK0		O43929	P23508	P54274	Q5JVS0	P30414			Q12343		P31385		Q03144	Q07732	Q12424	Q06163	Q04693
RGR1		RPA190		CDC7	EAF3	CRT10	YKL023W	YMR031C			Q96EB6		Module10		O75419	Q9Y6I3	P26012	Q96D21	P17535			Q04089		P40564		Q03148	P38147	Q07508	Q07458	P36018
SGF29		NDD1		SRP40	CDH1	FMP48	BUB1	LCD1			Q8N726		P63167		P33992	Q59H46	P42677	Q14940	P83916			P53890		P40032		P43545	Q01454	Q08096	P43321	Q03497
SGF73		RPA135		SLH1	TGL5	HOG1	CNB1	GRX4			P15036		O75363		O43927	Q08881	Q12959	P54252	Q9ULK4			P38274		P53185		P43544	P32581	P38781	Q06205	P38146
SIN4		YHR033W		CLB1	MSN4	ERB1	PSR2	CCT5			Module11		P61925		P24385	P14923	P47756	Q9H093	Q05209			Q03790		P41814		P23624	P39011	P46669	P07213	P50078
SNF12		RET1		NSP1	RPB10	SPB1	MIH1	Module32			P62805		Q504Q3		P25205	Q03014	O95625	P46527	Q5T5U3			P23255		Q05775		Q04921	P32502	P32457	Q08004	Q12248
SNF5		TGL5		UME6	DBP10	YMR086W	ART5	ARB1			P01106		Q9C010		P33993	Q9UBE0	P20591	Module5	Q9BYX4			P12383		P25390		P32585	P12351	P53750	Q12330	Q08109
SPT3		RPC40		ITR1	KOG1	YJL181W	DNM1	DNF1			Q00987		Q9Y2B9		P42771	O60264	P08047	O00311	P15036			P33420		Q03656		P00812	P39713	P13711	P11484	Q02884
SRB4		PSR2		APL3	RPB4	SAP185	LEU1	VRP1			O43524		P14649		Q9UBD5	P35711	P01344	O75334	Q14393			P32801		P32571		P53081	P32485	P50875	P18962	Q03465
SRB8		CHK1		ELP3	AKL1	TPS2	ALY2	MIS1			P27540		Q9Y4I1		O60237	Q9H5J0	Q9Y6D5	P05231	Q8TF05			Q00539		Q04062		P36068	Q08032	P43592	P38257	P20226
SSN2		RRN9		CDC37	VHS1	NPL3	ATG17	GUT1			Module12		Module11		Q9Y3M8	Q96GR7	Q06830	O75376	Q13253			P25299		Q06708		P53215	P10823	P27351	P09064	P53152
TAF10		SIR2		FKS1	YGR237C	RMD11	YGR237C	PRK1			Q9Y3I1		Q7Z434		O60241	Q96B97	Q9NQC7	O15379	Q9H0D6			Q12434		P32496		Q03373	P18239	P54784	P20459	P53202
UBP8		CDC37		KEL1	CYR1	SKS1	Module21	YBR028C			O75100		O95786		O60260	Q5TCQ9	P35711	Q9H270	P12004			P53124		Q03465		P21374	P21243	P53961	P35728	P36068
YAF9		LRS4		GIP2	ECM21	NPR2	MGM101	SLA1			Q13416		O60936		Q9Y6H5	Q9Y4A5	Q9ULT8	Q9P253	Q9UQF2			P35190		P40327		Q04048	Q06137	P22219	P40510	Module15
SRB7		YMR102C		DAL81	CLB3	PCC1	SLT2	Module33			P33991		Q13158		O60264	Module2	Q6LBI8	O15444	P68363			P25693		Q12377		P38302	P32634	Q05027	P32599	Q12415
FUN12		RRN10		BUD3	AMS1	YKL023W	YBR028C	POL5			O00311		P48729		Q9UIF9	O14713	Q15633	P40692	P15923			Q08966		P40303		P53277	P18852	P25490	P39521	P25342
SNF6		PRR2		SNF12	YMR1	BUL1	YNL058C	KDX1			P24385		Q6PJ06		Q9UPV9	O00571	Q9BXW9	P48634	P21860			Q12477		P38886		Q12309	P23638	P41546	Module9	P12904
SOH1		CSM1		MTC1	YPL247C	MRT4	TAF6	CNA1			O75419		Q71TU5		O60282	P46527	Q9H461	P07948	P27986			P29056		P89105		P38910	P46675	P38316	Q04697	P38427
SWP82		VHS1		YOL036W	PUF3	SUI2	YBL100W-A	MKT1			P46527		Q8WXF2		P62195	P43403	Q92730	P12931	P31749			P18961		P38439		Q06410	P35210	P23255	P35193	Q9Y294
PTI1		BMS1		RGA1	GLN3	IRR1	MLC1	DIG2			P24941		Q9P137		O60284	Q9ULB1	P24592	O15523	Q96G75			P35497		P53064		P32776	P33892	Q05471	P38910	Q06675
ATG11		IKI3		CDC25	YKR096W	HAS1	SPT7	Module34			P11802		Q9BYX4		Q8WX98	P10589	Q01196	Q05513	Q68CJ9			Q07786		P38348		Q05024	Q12514	Q03920	P25357	P33334
ATG17		NUM1		FRQ1	HIS4	GIP3	NOC2	POG1			P25205		Module12		O60315	P40692	P32246	Q05655	Q3T906			Q12163		P43593		P04786	Q08773	Q03691	Q12163	Q03308
TSC11		YGR237C		YGR071C	MSN1	MCD1	ESA1	KNS1			P42771		Q99558		O60333	P48634	Q8IU60	O15550	Q6PCC3			Q12161		Q07844		Q12059	P39076	Module8	P14737	P40969
CRT10		ELP2		SDP1	URB1	Module11	Module22	ATG5			O95067		O00463		O60381	P59998	P42081	Q15744	P21728			P31380		P27692		Q99344	Q99337	P39081	Q12517	P22219
ACM1		MSN1		CYR1	RTG1	NIC96	SWC4	DAS2			P20248		Q9Y6Q6		O95257	Q14512	O15525	P16473	P53803			P06101		P48510		Q12084	P10275	P38960	P47017	P00958
CSR2		RCL1		TIF4632	NOC2	TBF1	NDD1	TWF1			P06493		Q13233		O60383	O15523	Q9P0U3	O43200	Q8NBJ7			P36009		P41817		P27515	P46947	Q05031	P25293	P33199
HIS4		FAU1		TEL1	BMS1	PTI1	SPT5	BIR1			Q99741		Q12933		O60476	Q16503	P35244	Q96GT6	Q9UIF7			P32838		P32914		Q12241	Q03322	P40217	P53096	P38801
IML1		YNL295W		CTK3	MBF1	KGD1	YAP1802	SDP1			P30281		O75460		P02787	Q96GT6	Q96PY5	Q76FK4	Q9NS37			Q03981		Module7		P32912	P10507	P08964	P31539	P31374
YLR072W		ELP3		DHH1	NMD3	NUP188	CAK1	RCN1			O75496		Q13114		O60494	P43146	O19707	Q8TEY5	Q96AQ3			P24868		Q12018		P38784	P27636	P33520	P32588	P21372
TOM1		IMP2'		NUP82	BFA1	NAM7	END3	SKY1			Q99459		P26842		Q92835	P67870	Q96T60	Q9UK53	O75633			P38313		P52286		P32366	Module4	P07262	Q12449	Q12262
UFD4		CIN5		SOH1	NUG1	NUP192	RRP14	CMK1			P38936		P36941		O60506	O43257	Q9H6N3	O43679	P05162			P30283		Q05930		P40343	P36009	Q04493	Q12523	P40989
NUP170		CYR1		DYN2	RPB7	GLG2	PPH21	Module35			P78396		Q13490		P42566	Q92558	Q96T58	Q14498	Q96KN3			P53437		P07834		Q12483	P07270	P32598	Q03010	P19097
RBL2		RIF1		MHP1	ABP1	SUB2	PTK1	YML6			Q00534		Q9NR28		O60518	O43301	Q9NRD5	Q14566	Q9UKX3			P47005		Q08446		P52917	Q04004	Q04031	P25847	Module16
ZWF1		ITR1		TBF1	Module10	BNI4	KIC1	MUB1			Q13415		Q13489		O60563	Q05066	P01906	Q9H7Z6	Q9HAV4			P53691		Q12347		P39929	Q04121	P13434	P01119	P35181
MKT1		CDC8		CDC3	SWI1	RBL2	GIN4	TRA1			Q14566		Q12851		O94992	O43432	Module4	Q9UNK0	Q9UBT6			Q12347		Q05947		P39706	Q12186	Q02516	Q02825	P20438
INP51		MET14		CAK1	REG1	GLG1	VIP1	VPS30			O43913		P25942		P29459	P04049	P62256	P01308	Q9NXE4			Q05947		Q06479		P40480	P00729	P32828	P00445	P23201
GLC8		YGR203W		SKS1	SSN8	IRA1	LSM12	CLN3			P33993		Q8IVH8		O60595	O43482	Q96GM5	Q15392	Module11			P20433		P38753		P38324	P53622	Q12306	Q08208	P38590
RLM1		CAC2		SYP1	PRO2	PCL7	SPN1	MED4			Q9UBD5		Q9NQC7		O60610	O43521	P53671	O60462	P55198			P07274		P40343		P38346	P32598	Q03435	P38429	P43605
CBF5		PTC7		MSN1	YJR029W	RSP5	ITR1	ARP9			Q9H211		Q13077		O60664	O43597	Q6FGL6	Q5TID7	P05997			Q06640		Q04511		P14741	P32828	P14904	P53735	Q05930
NUP116		PUF2		MEC1	SUI2	GAC1	ATG19	SWP82			P33992		Q9Y385		P16410	P10398	Q96JE9	P08519	P02686			Q12310		Q08273		P25389	P50113	Q06631	P47064	P40155
YML6		RBL2		TEC1	HAS1	ENT1	BUD4	GDH2			O43929		Q9BWF2		O60674	O43679	A6H8Y1	P59998	O60241			Q03533		P14682		P25575	Q03503	P40089	Q12168	P40554
GAC1		SEC14		NUM1	KIN3	GBP2	DAS2	FUR1			Q9Y5N6		Module13		P05412	O43684	Q9BTE0	P26447	Q07890			Q04921		P11745		Q12411	Q08278	Q06406	Q01159	P23644
TAF9		Module11		CKB1	YCR016W	SCS2	NUP188	RTG1			Q7L590		O15198		P17275	O00151	P32942	Q8NC81	P35030			P36054		Q99176		P38871	Q00772	P53905	P35184	Q01649
SUS1		NSP1		RAD52	REF2	NTH2	Module23	Module36			P49736		A0AVT1		P17535	O43707	P60953	Q9BSP0	Q99623			P14680		P61864		P53108	P32911	Q06217	P40018	P25579
SWC4		NUP82		GSC2	SGF29	IDP1	BOI1	SHS1			Module13		A4FU01		O60678	Q13554	Q9NPB9	Q9UKT8	O75629			P41920		P40087		P53093	P32497	Q02197	P25591	P27999
YNG2		NBP2		PUF3	RAD51	TAX4	LRS4	CDC10			P63244		O00238		O00623	Q7LDD5	P10589	Q9NYF8	O00401			P00812		P25604		Q03897	P25298	Q06169	Q05946	Q02948
EAF5		NUP170		MGM101	FUS3	EMI2	MIG3	BUB3			Q9Y6K9		O00212		O60683	Q96NW7	O15444	Q14956	P24298			P53081		Q02767		Q05583	P17157	Q06163	Q02554	P35178
SGF11		YCK1		PTA1	SFB2	CCT7	YER138C	MKK1			Q07954		P36897		Q14654	Q9UQM7	P40692	Q16503	Q92833			P53215		P27614		P38829	P38200	P04819	Q03690	Q99181
MSN4		MEX67		CGI121	HHT1	ATG11	RPA190	BUB1			O60260		Q04771		O60706	O43752	P48634	P20248	Q9NTZ6			P43637		P47050		Q06178	P37296	P13186	P32328	P32349
EAF3		NIC96		SHS1	BCK2	CGI121	ORC3	PAM1			Q13571		Q13485		P12830	O43818	O15460	Q86Y97	O60264			P28708		P38352		P53204	P32381	P39678	P06242	P53129
EAF6		NUP188		EFR3	SRB4	HHT1	RAD17	ROM2			Module14		Q15796		O60716	P53567	P07948	P61978	P60228			Q04847		Q08496		P53281	Q04322	Q08980	P39707	Q12343
EAF7		NUP192		MPM1	NOP2	FIN1	TIF6	TMA10			P07196		Q9HAU4		Q96RU3	O43929	P59998	Q9P2K8	P23246			P36145		Q03899		P53272	P06245	Q12134	P26754	P40355
ESA1		YRA1		PAM1	PIN4	PUF3	YEN1	Module37			Q96BA8		P84022		O60749	O43927	O15519	Q8TAX0	Q8NAM6			P32776		Q06640		P38751	P38080	P38182	P12954	Q06160
HSF1		PTC1		SPT16	ARP4	UME6	TAF9	BMH1			Q99728		O00231		Q14789	P25205	P21802	O14579	P61106			P40343		P47005		P38883	P38990	P40512	Q99210	P27796
GIP2		SKM1		CAC2	DBF4	PFK1	MYO2	VHS3			Q9Y2X7		Q15797		O60763	Q9UBD5	O15520	Q8WTY5	P11387			Q06696		P32324		P40555	P23594	Q06200	P15873	Q04368
AFR1		Module12		TRA1	GIS4	PIK1	YPI1	UGP1			P21246		Q99717		O60784	Q9UPV9	Q14512	P13693	Q7Z628			Q08732		P39531		P40554	P40160	P36165	P06779	P32571
GLN3		BOI1		SNF4	PTC2	SHS1	SIC1	Module38			Q14974		Q96KM6		Q7Z3T8	P62195	Q05513	P17252	P28749			P25651		P53116		P40479	P36224	Q03063	Q08581	P38840
MGM101		CDC25		YGR237C	Module11	SLF1	TFG2	RTG3			Q68CJ9		P54259		P62805	Q13901	O15534	P43246	Q9NVC6			P25389		Q04847		P47049	P48837	P32776	P40563	Q01080
UAF30		MDS3		PCL8	YMR196W	DBP5	BUD32	CLB2			Q2TAZ1		O00308		O60814	Q6SA08	P61769	P42685	P49005			P25575		Q03919		P54861	Q08444	P53894	P42945	Module17
CHD1		GLE2		CLB5	ATG17	YEN1	RPF1	Module39			Q12873		Q9Y3C5		P20265	P05387	O19655	P62942	P14923			Q12411		P38634		P28320	P38810	P53243	P19736	Q05946
IFH1		MIH1		AKL1	GSC2	NUP170	ASK10	YGR237C			Q8N2W9		O00444		P06241	Q8WYE9	Q15744	Q8NHL6	Q5JTV8			P25379		P53202		Q02205	P40217	P40020	Module10	P12398
MNR2		NUP100		PHO85	FAB1	GIP4	ZDS2	IST1			Q03060		O00625		O60907	Q9P2M7	O43166	Q02779	P08621			Q03897		P22515		P38247	P36160	P39111	Q00539	P46671
RRP15		NUP159		VPS34	BMH1	DHH1	CDC53	IFH1			Q8TEY5		P21980		Q13227	Q12982	O43187	O94910	Q2XQU9			Q05583		P36054		P36118	P38181	P24867	P80428	P35728
RRP7		NUP116		RAD17	OCA1	GCR2	YRA1	TID3			O14776		O00629		O60921	Q76L83	O43200	Q8TEJ7	Q86TI0			P38883		Module8		P35734	P53867	P10080	P36118	Q06697
CDC123		MKS1		DIG2	IPL1	MMR1	KCC4	RRN9			Module15		O00743		Q99638	Q15027	Q59GA2	O15350	P16383			P40555		P10869		Q07887	P47005	P31412	P38261	Q05016
YRA1		SNF4		MPS1	ATG19	NFS1	UBX6	SHE3			Q99717		O14526		P15336	Q14761	Q8TB90	Q14687	O60476			P40479		P20081		P53755	Q00245	P06774	P29295	Q03935
SIS1		SNF1		GCD11	BUL2	SEC16	TOF2	RFA2			P26368		Q547Q3		O60934	Q96FE5	Q96GT6	Q9NW61	Q13464			P40073		Q03973		Q04511	Q04636	P32328	Q00362	Q12236
EBP2		PCL10		GAL11	MGM101	FUR1	CLU1	ENT1			O95405		Q8NDD8		Q3B7B7	P12081	P67870	Q9HD42	P23528			Q03750		P38904		Q04868	Q12176	P36049	P38987	Q12176
KEM1		RPM2		GCN5	RAD52	SEF1	IML1	UAF30			Q9Y6X2		Q9HCE7		Q8TAR1	P45974	O43257	P13640	Q8WWV3			P42843		P38861		P38874	P39928	P23059	P39966	Q06891
RRP12		YPR115W		MED1	ARK1	PKP2	UBC1	YDR239C			P63261		O14544		Q96JT8	Q66GS9	Q5TF85	Q8NFZ5	P15309			P53939		P39521		Q04902	P39111	P40343	P32387	P20448
CBP1		HRR25		NUT1	RIO2	ATP4	MCD1	SLA2			Q4LDE5		O14682		O75094	Q15493	O43278	Q5T9M4	Q04771			P38692		P53313		P53824	Q06632	P39904	P40561	P06704
NOP2		GSY1		NUT2	IML1	BUD4	ELP3	END3			Q9UIS9		O14686		O75100	Q7KZI7	Q96IP4	P21453	Q96RT1			P36016		Q08004		Q02196	P32561	Q08921	Q12009	P50946
NOP4		GAC1		SPT7	SEC23	Module12	SCS2	SWI6			Q6VMQ6		O14718		O96020	Q59F87	Q92558	P53365	Q13416			P40565		P00331		P53754	Q92973	Q12168	Q12098	P32838
POL5		GIP2		UBP8	NUP159	ARO8	SEF1	Module40			Q8TAD8		P35240		O00291	Q0VAP8	Q92823	Q9BXW9	Q8WZ19			P53039		P53961		P53939	P07274	P39004	P40473	P21957
PTC1		GSY2		YAF9	CKB1	YCP4	NIC96	ALY2			Q9UBW7		O14964		O75146	Q8WYF3	O43301	Q9MY34	Q8TAI7			P32854		P23301		P48232	P21576	P33201	P47166	P29340
RGD2		YKR096W		TSC11	CKA2	RCL1	Module24	TFG2			Q9Y692		O15021		O75155	O76062	O43313	P16452	P55273			P53116		P32787		P35727	P31374	Q08723	P43593	P53731
SLM1		GLG1		ZWF1	YCK3	EAF5	NKP1	BCK2			Q15047		O15105		P09958	P18621	O43345	P48551	P63092			P46995		P36008		Q08817	P22214	P10592	Q12440	P10622
DBP7		GLG2		MKT1	TCO89	ENP1	TEL1	KEL1			O75533		O15254		O75173	P13747	Q9Y239	Q9H257	Q9BWF2			P20435		P35194		P53738	Q12152	Q04149	P17891	P23624
RRP5		PSH1		STE20	FKS1	PST2	SRP40	RPO26			Module16		O15264		Q9UFF9	Q8TB90	O43399	O95059	Q9UN86			P32590		P43583		P11747	P25649	P32525	Q12461	Q06580
SLH1		SSN8		ROM2	BCY1	YCR016W	FPR3	SYN8			Q16621		P48634		O75175	O75494	O43424	Q99731	Q8WUD1			P40414		P40563		Q04110	P06773	P14242	Q06103	P50104
UTP20		FKS1		END3	GCN2	NOP12	RFA2	PSK1			P62826		O15460		O75197	Q6NSL9	P78365	Q9HBE1	Q96MY7			P53250		Q07915		P53823	P39083	P10823	P50277	Q12297
DRS1		PMD1		VRP1	GLG1	SPT16	SPC25	SLI15			P18846		O15550		Q04917	Q96LD8	Q9NUP1	Q9H082	P08133			P41546		Q02608		P53039	P35718	P53199	P10961	P00445
CBS1		GIS4		YAP1801	RPO21	GIS4	TID3	MSN4			Module17		O43172		O75271	Q9UBK9	Q13501	Module6	P53582			P13186		P32794		P46948	P21339	Q03503	Q12380	P38426
YKR096W		PIG1		RPF2	NUP82	KEL2	NBP2	IRA2			P05108		O43187		Q8TAE8	Q9H832	Q9NR12	Q15796	Module12			P32389		P38783		Q05636	P01120	P25604	P23179	P25491
POX1		GCN2		TGL1	SLA1	NPT1	CCT2	PTI1			Q9NW38		O43353		O75325	Q9BQI3	Q9UN79	P12644	Q9Y221			P04387		P40078		P40518	P17442	P53131	P23594	Q05958
AEP1		TCO89		MSG5	PSH1	MAK5	CCT4	Module41			P56524		Q16665		O75351	P62834	Q13951	P43146	Q6VMQ6			P39531		P33399		P36103	P32505	P32805	P38198	Q12341
STT4		FMP48		YBL104C	VPS35	APL3	GAC1	CCT2			P62913		O43392		Q7LBR1	P27986	Q9UGL1	O43255	O00308			Q03899		Q04373		P32583	P47042	Module9	Q05931	Q02866
PET309		KSP1		BTN2	TAX4	PCL6	KIN1	YAP1801			P84103		O43541		O75352	Q9Y6R0	Q13484	Q92558	Q9NZ08			P17709		P21304		Q04338	P24719	Q00416	P25367	Q02793
NUP100		SAP4		GIP4	Module12	SLT2	PKC1	CYK3			Q9NVJ2		P48059		P63167	P59768	Q92918	Q9Y239	Q8IXI1			P02400		Q03976		P32854	P08678	P38996	P46655	P30283
MYO3		TOR1		NAM7	SHS1	ATG17	PTC4	RGR1			Q9UIK4		O43639		O75363	Q96C36	P43699	Q16665	Q969H0			P13902		P40496		P17123	P09661	P33304	P21827	P46670
VID30		NNK1		GIP3	SIP1	FPR3	TIF3	CSR2			Q9BXW9		O43719		P33778	Q6ZW33	Q9Y5S9	P98170	P62314			P35637		P38194		Q12208	P50277	Q99278	Q04749	P40060
TGL1		NPR1		HOG1	DED81	NOP13	NTH2	AKL1			P35637		O43818		P68431	Q16484	Q08999	P15056	O94782			P00360		Q03862		Q07930	Q02256	P33420	P38861	P06783
CDH1		TCP1		BNI4	ALY2	DAL81	CTK3	PCC1			Q9UNA4		O60260		O75369	Q9BQ95	P35637	O43524	Q96S59			Q14671		P40010		P46995	P43637	P33755	P28829	P42945
MUB1		KOG1		INP51	PTC3	SNF1	HER1	ECM21			Q9NQB0		O60315		O14641	P29966	P41221	Q13133	P62258			P52272		P53163		P47176	P47129	Q06568	Q08214	Module18
NOP15		PCL8		PAH1	PCL8	CNA1	NNF1	SOH1			Q99814		O60318		Q96EB6	P35462	Q30143	O43561	P40855			Q03898		P47019		Q06525	P00560	P27796	P07261	P38796
SSU72		CLB2		TAO3	DNM1	CAB3	MAK5	TEL1			O60264		O94985		O95870	Q92945	Q5I6Y6	O43609	O60237			P36121		Q12449		P20436	P32570	P24583	P33421	P47011
YPL247C		IVY1		URE2	RPB3	PDS5	TCP1	MSL5			P30305		O60381		O75391	Q9UQF2	P27487	P10398	P80294			P02994		P53971		P40414	P33421	P53096	Q02784	P25303
VPS5		MUK1		HIS4	LCB4	NOP7	SFI1	Module42			Q9NUL2		O60476		P18848	P52298	Q86X54	Q9BYM8	O60683			P23287		Q12223		P06844	P13517	P47045	Module11	P53196
SPT5		DYN2		SSN2	DBP2	CMP2	SPC24	HRR25			Q9Y6I3		O60508		Q96AQ3	Q9H0D6	Q9UHY8	P20591	P49757			P11710		P53145		P40413	P53313	P32849	P33520	P29469
RPB2		YMR124W		CDC14	PTC4	KIN28	Module25	Module43			Q96RU7		O60518		O75460	P18146	P22392	Q13151	P11047			Q04511		P38344		P09734	P15891	P29509	P32490	P48566
RPO21		PSK1		REF2	FPR3	RHR2	ROM1	SEC7			O43639		P62988		Q9H211	Q59G95	Q9BYM8	P13984	Q92753			Q00403		Module9		Q08273	P47037	P21268	P87108	P26570
BCY1		UGP1		BUD4	PIG2	FAR1	TPA1	RGA1			O43660		O60784		O75496	Q09161	Q96T21	O14519	Q9BZX8			P29084		P40020		P00958	Q06628	Q12415	P14907	Q06451
RPB11		GPH1		YVH1	LST8	PKH1	PET127	RRP1			O00151		Q7Z3T8		P26010	Q14565	Q9H444	P11387	Q08345			P37366		P42073		P46672	P46682	P39936	P53124	Q12220
RPB3		KIN3		TOM1	STE11	ITR1	MKK2	RLM1			Q13554		Q99615		P38570	P78347	O60508	P30304	Q53F30			P32324		P39081		P46655	P43561	P11746	P04050	P38229
RPB4		APJ1		RTS1	LPD1	YTM1	SAM1	PIG2			O43719		O75197		Q15910	P24534	P55854	Q6ZN57	P40337			P14747		P32598		P19146	P38789	P39713	P32776	Q02159
RPB7		MAM33		CDC11	CDC14	DBP7	DRS1	YPP1			O43776		O75533		O75531	P30419	P26373	O43918	P68402			P47116		P53858		P32074	Module5	P31384	P39946	P32497
TFG1		YOL083W		MLF3	GSY1	DRS1	SIP2	NUP170			O43809		Q9Y3B4		P50402	P61604	P61981	Q96LL9	Q9UPT5			P25333		P38229		P32381	P48582	P40003	P25615	P40064
BUD21		FUS3		SUI2	GSY2	NBP2	ELM1	Module44			O43818		O75563		O75533	P57735	Q9UBT7	Q16566	Q9NP61			Q03071		P43638		P39013	Q12432	P38426	P38439	P57744
VPS35		ASK10		CDC33	FAR1	PPH22	OCTone	SPC25			O95848		O75794		Q8TAD8	P42684	Q3T906	O19626	P61247			P14771		Q03898		P36006	P50875	Q9URQ3	P32379	Q03081
HSL7		BCK2		RTR1	STE20	IST1	YMR124W	SKP1			O95751		O75807		Q9Y3B4	O00268	Q9NWK9	P10145	P00747			Q06407		Q04031		Q01389	Q06263	Q12406	P35181	Q02354
PEP8		ALR1		MRP8	NDE2	BIR1	Module26	RGA2			O95466		O75995		O75563	P49810	P53350	O14649	Q9BUE0			P05986		P33755		P21268	P33750	P39723	P32911	P36145
VPS29		DIG1		DNM1	PTI1	RRP14	CNM67	BEM1			Q9UHP6		O94907		P19525	P55327	Q9NRF2	Q9NRC3	Q7Z569			P04456		P53044		P20606	P13393	P38757	Q12417	Q12199
MYO2		DIG2		MUB1	MUB1	SWI4	KIN3	PTK1			P12644		O94921		O75569	Q86X54	Q9BYG4	P84243	Module13			P53617		Q08685		P40482	Q12450	P40561	P38072	P41896
TAX4		STE12		GDH2	VID22	SRV2	PIG2	THS1			Q9UHP3		O95071		P09874	Q8WXF2	P32969	Q8N122	Q07817			P25367		P25298		P26449	P23287	P41807	P22135	P40484
YLR108C		TEC1		YPP1	PUF2	TGL1	BEM2	GCD6			O60241		O95208		O75586	P59780	Q92934	P67775	Q96BY2			P32380		P25299		P41695	P38883	P47167	P53141	P27472
NPR2		BOI2		YJR029W	MEX67	MAK16	TIF5	CGI121			Q9NTX7		Q13571		O75592	Q9BZX9	O95343	O14526	P52294			P12294		P39706		Q03758	Q08004	P40992	P53949	Q03373
AVO1		BMH1		DCP2	MLF3	Module13	RTG3	DCP2			Q16527		O95625		O75629	Q9UHK0	O60828	O95229	P06756			Q02354		P38123		P39940	P21965	Q03735	P00331	P38751
GBP2		KIN2		SPT5	SIP2	CDC8	BMH1	RAD52			P03372		O95696		O75643	Q13098	P02794	P26441	Q14789			P16140		P43132		Q06675	P06780	P53941	P40460	P32505
HRB1		PBS2		ASK10	MRP8	CDC25	SLH1	QCR2			O75155		O95747		O75694	Q9H175	Q15831	Q9NS23	P52797			P09086		Q03323		P32389	P53040	P18480	P40413	P40362
NPL3		ERB1		UFD4	Module13	DNM1	LIF1	MCD1			Q9UPV9		P01111		O75791	P43699	Q9UL62	Q15777	Q03933			Q01159		P45976		P40573	P13434	P32873	P38283	P04819
POG1		NUF2		NOP15	MKK1	YRA1	CGI121	SEC16			O60284		P01243		O75794	P35609	P10644	O75586	P15104			P33304		Q06102		P40517	Q12447	P36161	Q08966	Module19
GAT1		ATG19		EAP1	SMC1	SEC7	DAL81	Module45			O43392		P05108		O75807	Q13936	Q13043	Q08945	Q92823			P46681		P29468		P30822	P48581	P50082	P38165	Q04338
KKQ8		KSS1		GCR2	SPT3	CLA4	IOC3	ELP2			Q9NSV4		Q53GL0		Q99547	Q8NCR6	P48039	Q9Y618	Q9UNE7			P27466		P41818		P33331	Q02574	Q03213	Q06675	Q06449
SIP2		KIN1		EPL1	BTN2	NNK1	YMR295C	DBP10			O94985		P07947		O75821	Q59GQ8	Q9NQS7	Q8NI70	O43776			P22517		P14291		P38555	P43588	P28829	P23059	P40204
URE2		BUD14		JIP4	MCD1	VHS1	SNF4	CCT3			O60381		Q5U5U6		Q8IZH2	P21730	O76062	Q13277	Q13094			Q03785		P20050		P01123	Q03981	P50275	P00175	P38272
GDH2		KEL1		SEC16	SRB8	MKT1	Module27	SSN3			Q9Y679		Q96C32		O75843	P51809	Q12778	Q7Z6K4	P25788			P19524		P40036		P36015	P0C0X0	Q12273	Module12	P22804
SEC24		KEL2		PTC7	SPC25	MEC1	MCK1	BCY1			Q9NSN8		Q5U623		O75864	Q9H871	Q9H6V3	P23760	O14544			P09064		P38232		P16521	P33297	P38962	Q02159	P33329
PCL8		ELM1		SMC1	GCR2	SGV1	DUN1	NUM1			O60437		P08567		O75886	Q15858	Q06787	Q96SZ6	P02774			Q05471		P36047		P02994	P40992	Module10	P20448	P53616
BFR1		YER160C		YMR124W	SIS2	MKS1	Module28	SEF1			O60476		P08621		P08908	Q9NTX7	P59768	P08631	P52435			Q09487		Q06632		P25491	P38204	Q04511	P04051	P14242
CCT2		GAL83		OCA2	SPC110	LAP4	YPP1	CCT6			O60506		P09012		O75899	Q13418	Q68DK3	P02462	Q86X76			P40959		Q12102		P13365	Q03954	P43593	P38622	P40014
NOP9		RIM15		CLB3	RTS3	CHK1	EAF6	RPC40			Q9Y2H8		P10114		O75925	Q9UHB7	Q8N2W9	Q13490	P62993			P19880		Q01329		P31539	P53215	Q80US8	P05317	Q06677
SWI6		GCD11		YAP1802	CDC55	DYN2	EAP1	VID22			O60518		Q52LW3		P03372	Q71TU5	P63220	P55268	Q99942			P08678		Q06224		P10591	P21374	P29539	P53549	P40509
YBL104C		SWI3		ARC1	SFI1	YMR295C	MUD2	NPT1			O60885		Q03135		P42224	Q9UPZ9	Q13882	P29350	Q9NRA8			Q06616		Q00816		P06102	P32776	P52891	P50086	P32486
RTC1		SNF12		PSR2	RTS1	SIP1	LSB3	BUD4			Q9Y283		Q96AJ1		P49715	Q96PY5	Q96HR3	P21796	P55084			Q12236		P32334		Q12514	P36149	P01365	P39014	P38204
RMD11		KDX1		PKP1	STT4	LIF1	BUR2	Module46			O60610		P10909		P63165	Q96H20	P05107	P04628	Q13257			P46970		P25694		P06242	P38334	P32337	P39954	P31378
ZRG8		PUF3		RGR1	MOB1	Module14	YMR086W	ATP3			O43166		P11465		Q14790	Q13315	Q9BXL6	Q99715	Q07666			Q03973		P31377		Q12263	P09032	P48581	P19812	P32319
YOR093C		LST8		YMR031C	YPL141C	MUD2	NUG1	GCR2			O60664		P12755		P19419	Q86WB0	P37198	Q9H5C5	Q86VP6			Q12321		P42841		P02829	P32565	P32628	P36036	P20050
SEH1		PIG2		BNI5	YAF9	SWI6	FIR1	SLT2			O60678		P13805		O75928	Q9UHD9	P25021	O75629	O75934			Q12124		P43587		P01120	P06242	P06104	P53070	P43622
YDR239C		CSR2		VAC14	PTC5	YOL036W	RTC1	TEP1			Q9NSE2		P13987		Q86SR6	O75334	Q9BZR6	Q6N021	Q5HYI6			P38782		Q12276		P14771	Q99257	P32485	P49686	P25490
MTC5		HIS4		SSK1	FUR1	RAD9	CLN2	CLG1			Q14789		Q13153		O75935	Q53TM5	P29016	Q59F03	O75015			P40356		P33329		P10592	P26570	P0C0X0	P30656	P40186
NSR1		IML1		ARP9	GBP2	UBC1	ZRG8	RVS161			Q9NS62		P15121		O94875	Q769H0	P33552	P24468	Q9NTJ4			P19263		P38827		P09119	P80667	P50086	P40513	P46682
RCK2		YLR072W		ACM1	CGI121	YOR093C	CIN5	KAP95			Q7Z3T8		P62979		O75955	O95059	Q2VYF4	Q02878	Q9NSC5			Q06479		P35728		P24871	Q03125	Q12514	P33754	P38810
YAR010C		TOM1		RPG1	VIP1	ZRG8	RRP12	Module47			Q9NS15		P15374		Q9NPG2	Q9BW71	Q13838	Q9UM63	P36888			P25648		Q08553		P39016	P53378	P40362	P38785	Q04272
TEF4		UFD4		HFI1	KIN4	KAP123	BUL1	TSC11			O00327		Q5RKT7		O14519	P17787	O60290	Q9GZT9	Q7Z6E9			Q03697		Q03012		P40075	P38814	P07834	Q03254	P11075
TIF4632		YML6		YPK2	PCL9	FOL2	FKS1	MNR2			Q9NRR5		P15882		O75956	Q15811	Q9Y496	P05162	Q13148			Q06624		P38337		P11927	P38782	P45976	P38121	P22336
GCR2		MSN4		RXT2	SPC29	YGR071C	HRB1	RIO2			Q9UN86		P16520		O76003	Q7Z3E1	Q9ULB1	Q9NYA4	P24534			Q04372		P36104		P06704	P25582	P38696	P02294	P39702
YJR029W		RTG3		SIN4	EAF5	SPT2	ARB1	MTC5			O60921		P17480		O76062	Q9Y5K6	Q9UBW7	Q96C01	P15882			P32773		P21538		P04147	P33306	P09547	P38867	Module20
UME6		MNR2		MNR2	CAK1	CRZ1	MDS3	YBL100W-A			Q9Y262		P18031		Q13868	O75197	P29692	Q8TD31	Q9C0J8			P41818		P38838		P14682	Q04370	P32333	Q01722	Q12024
PDI1		PAB1		PRX1	SCD6	GSY2	EAF5	Module48			A6H8Y1		P62826		O76064	O77932	Q9Y253	Q7L523	P01111			P07703		P53538		P48562	P48363	P25379	P05030	P40036
BUL1		SLH1		IFH1	CNN1	LEU1	FYV8	RTG2			O00267		P18754		O76094	Q96CU9	Module5	Module7	Q9Y2J2			P47042		Q07509		P39083	P41546	P39552	P39705	Q92973
YDL173W		PET309		SEC17	HSL7	PAB1	VPS35	PCL1			O00303		P20337		Q01780	P35030	P04439	Q9Y4Y9	O60828			P38796		P00360		P22137	Q08562	Q12199	P33760	P38691
SPT2		NOP15		YGR130C	SKG3	SAM1	TEP1	PRX1			Q9Y6M1		P21709		O77932	Q9H4A4	O00267	Q3V6T2	P48739			Q04839		P00358		P38856	Q12050	Q03455	P38316	Q02574
DBP10		BCY1		YTA7	HAL1	STE20	RAD9	SSK22			O15230		P22670		Q15024	Q9NR19	O14763	Q08117	Q9C0K7			P33307		Module10		P17891	Q07844	P23641	P46949	Q03370
KRE33		TPK3		ATP3	Module14	RXT2	Module29	PHO81			O75197		P68036		Q92900	O43615	P49137	Q9NQS1	O94985			P41817		P01119		P32521	P38427	P32783	P25453	P32602
AVO2		VPS35		PAB1	SLF1	AKL1	SWI4	BOP3			O00308		Q96J02		Q9H0D6	Q9H4G0	O95835	O43684	O15162			P53211		Q06891		P23594	P32571	P39998	P15891	Q12009
SLM2		MYO2		NPT1	YGR071C	EDE1	PKP2	FPS1			O75325		P25686		Q9NPD3	Q86YI5	P98170	Q13554	Q16503			P09232		P28829		Q00362	P25359	P47821	P40070	P36100
IDP1		YLR108C		SUI3	DNF1	GAL7	ATG16	YGR250C			P63167		P25788		O78189	O95475	O43508	Q96NW7	P28838			P50105		P15108		P54784	P40989	Q05670	P38699	P32366
MMS1		NPR2		RTC1	ACC1	ENA5	PCL9	PFK1			O75367		P25791		O95983	Q12796	O43524	P46379	Q5T6F0			P39984		P32838		P32833	P40327	P39014	P38811	Q12527
FOL2		POG1		RRP7	TPS2	KSS1	RFA1	SUB2			Q9Y222		P26368		O94776	Q0VF97	Q13133	O43889	Q8WUJ3			Q03213		P25491		P54790	P27999	P40355	Q02866	Q12523
PXR1		GAT1		CIN5	NUP157	LSB3	PCL8	TAF14			O75369		P26572		O94842	Q969L4	Q08881	Q96BA8	Q96QC0			P29461		P13365		P54791	P35187	P12612	P20338	P39014
ARD1		SEC23		CLG1	GUS1	GSY1	NDE2	BFR2			Q9Y4E5		P27540		O94855	Q5VT52	O43597	P24385	Module14			P14291		P31539		P50874	P25357	P53890	P38768	P29083
URB1		URE2		ZRG8	TGL1	THS1	CDC5	DSN1			P18615		Q99814		Q9H2E6	P51813	P10398	O60241	Q14451			P28006		P10591		P38826	P53437	Module11	P53316	P53855
YHL018W		GDH2		SWI3	PRR1	VPS29	SKM1	VMA5			Q9NRL2		P28070		O94885	Q13137	O43683	Q9Y490	Q9Y5K6			Q04477		P04821		P16140	P24783	P43545	P36048	Module21
PTA1		SEC24		MRK1	RGD2	PPH21	PCL10	NUD1			Q9UHK0		P35580		O94921	Q14164	Q13554	Q9UIF9	Q14738			P40036		P02829		P48412	Q17345	Q00246	P12688	P53900
CHS2		MCK1		CMP2	AVO2	TIF4632	PKH3	TSR1			Q9NRC3		P35658		O94952	Module3	Q96BA8	O60284	P50281			P36165		P01120		P38798	P38324	P38630	Q12045	P53738
KRE6		SWI6		SWI4	IOC3	BUB3	CTF3	PIK1			Q9UHE5		P35711		P63010	Q96EV8	O43929	O60383	Q12888			P36047		P14771		P39001	P39955	Q99314	Module13	P47152
SEC13		YBL104C		MSN4	KKQ8	ADE3	MIF2	RVS167			Q9NRA8		P36508		O94973	Q9NS15	P25205	Q9P137	Q13526			Q12100		P10592		P22579	P32501	P25389	Q03220	Q06815
YBR225W		RTC1		PAA1	YHR097C	MIG3	LAP4	SPT6			P50402		P10600		Q15311	P02675	P33993	Q9UP95	Q96RU3			P32634		P09435		P29468	P06704	Q03144	Q06208	P20604
ITR1		RMD11		SEC23	CCL1	PCL1	Module30	Module49			Q9Y3B4		P41212		Q9Y2J2	Q7LBR1	Q9UBD5	Q8WYD6	O60675			P40103		P53691		P52488	P53256	Q03148	P00950	P30619
PRM5		YOR093C		IMP2'	TIF3	TIF4631	TPS3	NOC2			O75563		Q9NPY3		O94986	O00629	O60241	P41222	O75151			P40528		P28707		Q01159	P12945	P43544	P40032	P30656
STE2		SEH1		YCP4	MRM1	ARK1	TFB3	SRP40			O15254		P43487		O95071	Q9Y6P5	Q9Y490	Q96F88	O75391			Q07350		P47103		P07213	P39552	P36131	Q07915	P40079
YBL100W-A		YDR239C		GAL7	PCL1	KTR1	DED81	STE7			O75586		P45974		O95208	P33778	O60260	Q31604	P26010			Q00416		P08678		P49334	Q12129	P32458	P33418	P22579
YER138C		MTC5		YIL151C	AEP1	PPG1	GBP2	UBX6			O15264		P46019		O95210	O43609	Q9Y6H5	Q16557	P16885			Q05166		P18963		P38431	P38089	P53081	Q12343	P53104
YNL058C		BUL1		IML1	AIM21	Module15	FIN1	CPS1			O75592		P46092		O95229	O75496	P01031	Q96T21	Q9H175			P40457		P15705		Q03761	P53552	P36068	P40316	P22135
PKH2		YDL173W		ABC1	NUT2	UBX6	NOP9	YLR392C			O75694		P46100		Q9H410	Q9Y222	Q9Y4A8	Q96KC2	P28068			P10863		P15442		P07273	P31688	P53159	Q02199	Q05775
SUI3		SPT2		ARB1	GAL7	OCTone	DIG1	KEM1			O75794		P46934		Q13614	O43639	O95255	Q96QL3	Q8TAD8			P39678		P06101		P19524	Q03862	Q04195	P26039	P50111
SPT16		KRE6		SWE1	NSR1	HAL5	RIM1	ITR1			O75807		Q14157		O95251	P51693	Q96AD5	P05556	P20023			P01149		Q12199		P09064	Q12260	P47103	P32458	P47076
ATG9		SEC13		PDS5	SKY1	VPS30	ATG11	STE2			O75886		P47897		O95255	O60494	Q6DJT9	P24043	P08559			P00729		P33313		P08521	Q12386	P28496	P36005	P32581
ZDS2		YBR225W		SEN1	FIR1	HOM3	HSL1	Module50			Q9UHD9		P48307		P14635	O60496	O14508	Q0VAC0	Q29971			P25303		P10275		P53691	P36116	P20606	P29366	P25297
RRP14		PRM5		MDS3	PIK1	UFD4	TAX4	EBP2			Q9UN79		P48454		O95271	O60506	Q9Y5K5	Q9H7M9	P49959			P14906		P25294		P28707	Q12365	P52286	P21576	Q00403
NOC2		YBL100W-A		SWI6	BFR2	GLC8	CMK1	PCL10			O00444		P48556		O95297	O60610	P52799	P19793	P63241			Q06676		Q04437		P47103	P09086	P38132	P38822	Q05670
NOP1		YER138C		NOC3	KIP3	ADE5	BFA1	GSY1			Q9NR64		P49703		O95343	O60673	Q9Y483	P98153	Q14134			P35191		P08431		P49687	P43573	P32773	Q08109	P53865
NUG1		YNL058C		Module3	NOP12	CDC11	RRB1	STT4			Q9UMX0		P49754		O95396	P16410	Q92900	P13489	Q14980			Q07980		P28834		P49686	P38262	Q06551	P40512	P40422
SRP40		PSK2		PWP1	MIS1	CDC3	CDC15	MAK16			Q01543		P51003		P62834	O60674	Q12888	Q9BWT7	P21917			Q9UFF9		P53043		P40477	P40965	P25586	P08153	P05319
FPR4		HAA1		NIC96	GRR1	CLG1	TPK1	GLG2			Q9NR48		P51153		O95398	O60683	Q9GZQ4	O14669	Q9H840			P38590		P12351		P21827	P06843	P49955	P32802	P39704
LOC1		CRZ1		AVO1	NET1	POX1	TEC1	CDC15			Q9NR34		P51522		O95429	Q96RU3	Q05655	P17948	Q330K1			P06777		P25567		P53830	P40202	P38319	Q03503	Q03048
MAK16		PIN4		URB1	MAK21	CDC37	EAF1	MAM33			Q86SR6		P51668		O95453	O60784	P56270	P10826	P35240			Q00578		P53940		P08678	Q08723	P34077	P50874	Module22
MRT4		DNM1		UBR1	URK1	MKK1	SGF73	RPF2			P01112		P51814		Q14118	P20265	Q6QNY0	Q9HD26	P30305			P40965		P32590		Q08949	Q08749	P40963	P32457	Q12483
NSA1		IRA1		FAA4	YLR392C	YMR1	KAP95	GAC1			Q9Y613		P51858		O95486	P06241	P23511	P17844	Q8WUA4			P36161		P22202		P39008	P51862	P32867	P07250	Q08886
NSA2		IRA2		FAA2	ARO8	RPA135	BCY1	Module51			Q9Y605		Q99942		P15036	Q13291	P61201	P21918	Q0VF97			P53739		P32589		P26793	P39078	Q08446	P40003	Q00764
REG1		WHI3		NAB6	SLH1	MYO3	Module31	PUF3			O76062		P51965		Q01543	Q13227	Q99467	Q4LE79	O95747			P38333		P25367		P38859	Q12262	P38786	P08964	P38193
GLE2		NAM7		CNB1	SLM1	SSN8	PAM1	KIN3			O76094		P52272		O95602	O60921	P29597	P48443	Q7Z3T8			Q02794		Module11		P46970	P19955	Q12310	P54791	P06782
SPB1		DAL81		PPH22	LYS12	TOR1	KOG1	YCK3			Q9Y5V3		P52757		O95608	Q99638	O15281	O95602	Q9H0M0			Q03125		P40075		Q12518	P40066	Q03818	Q02197	P89886
TIF6		RTG1		DRS1	SAN1	NIP7	ENT1	RRP46			Q9UH46		P53582		P40337	O60934	Q16533	Q96LT9	Q13077			Q07084		P37838		P20459	P38996	Q03956	P19414	P36104
YPL260W		ARP9		NTH2	NOP7	PTC6	TCO89	ADE5			Q9NQR3		P54578		O95617	Q8TAR1	P10646	Q96EV8	P55822			P38861		P38779		P09032	Q04902	P32499	Q12390	P36037
SCP160		ECM21		KIN82	ZRG8	GCD11	YBL104C	Module52			O94776		P54687		O95625	O95067	Q9BVA0	Q8TBA6	P53804			P47054		Q02892		P32501	P36162	Module12	P09624	P25302
TSR1		SWI4		TCP1	VHS3	BOP3	ATG1	YRA1			O94885		P55036		A5YKK6	O96020	Q9Y2A7	Q99959	P54819			P39685		P53261		P15705	P25559	P16861	Module14	P37838
TMA10		AIM21		PTP2	CAB3	DAS2	TFG1	PKH3			O94907		P55268		O95628	O75173	Q5JVS0	P84077	Q16778			P46674		P19414		Q03973	Q08601	P06704	P07262	Q08980
RRB1		CYK3		SIS1	BIR1	YSC84	YBR225W	GIS4			Q9UMN6		P56545		P49768	O75271	Q8IVH8	P32969	P62070			P38623		Q04660		P38904	Q04673	P47054	P24384	Q03012
FAA3		RTG2		GAL83	YAR010C	CDC123	TPK3	SNF4			O94973		P56915		O95645	O43633	O60318	Q9UJY5	P46939			P50275		P39079		P32600	P25567	P53952	Q12206	P25441
TPA1		CCR4		CDC15	SLM2	SPT7	SEH1	RIM15			O95071		P57729		O95696	O75363	Q9NRA8	Q9HBI1	Q6PJ06			P38181		P38879		P19659	Module6	P53147	P15108	P05626
MAK21		SAP155		TFG1	YMR291W	BUD3	CKI1	PAB1			O95208		P57735		P78345	P68431	P49116	P10153	Q71UZ1			P39515		P38720		Q12124	P26793	P40457	Q6B184	Q02554
YPL150W		TIP41		GUT1	SIW14	SPT8	TGL1	Module53			P36507		P57738		Q99575	P18615	Q9UF11	Q9NXD2	P26651			P48568		Q03532		P38782	P00937	P19882	Q12084	P46678
NPA3		PTP1		HOR2	MOB2	CBS1	FAA4	DBP5			O95210		P58335		Q9H4M9	O95870	Q9NQR1	Q92994	Q15116			P40066		P39004		P40356	Q12277	P38337	P40480	Module23
RPC10		Module13		DED81	YTA7	PSE1	ECM21	NUP192			O95251		P60228		O95721	P18848	Q9UII5	Q14160	P20338			P40064		P05694		P32259	Q08963	P21957	P38262	Q06708
RPB5		VMA5		LEU1	RRP14	NAP1	RPB8	TES1			O95255		P61077		Q9NZN3	Q96AQ3	P18846	Q9BWF3	Q16613			Q08581		P33201		P25648	Q06451	P40038	P39009	P28495
RTR1		SIT4		YMR1	Module15	RRP46	NPR2	PBP4			O95295		P61106		O95747	Q15910	P20337	O14508	P17693			P39723		Q03162		P23201	P38615	Q06479	Q06169	P39904
RPO26		CDC15		SSK22	OCA2	FPS1	SPT2	RCK2			Q9Y5P8		Q9BST9		O95751	O75533	Q9UPR0	O75886	Q9Y692			P40091		P39954		Q06160	P40339	P22203	P24783	P38753
SPT6		MRK1		MRT4	TPK1	HIS4	MRK1	SIC1			P35568		P61952		O95759	Q8TAD8	Q8WYL5	Q9GZQ4	P62837			Q12276		P07283		Q06624	P34162	P24869	P25582	P38987
MST1		RVB2		GFA1	GRX1	CBP1	PKP1	DSK2			O95429		P61962		O95777	O75586	Module6	P46531	P05107			P53297		P25808		P02557	Q92331	P04786	P54867	Q05024
RPB8		CCT3		ATG13	YNL295W	NDD1	MSN4	CLB6			O95486		P62070		Q9Y4Z0	Q96KG7	Q9UNI1	Q16534	P08134			P39715		Q05931		P53867	P32913	Q12241	Q04437	P53322
SPN1		MCM4		SAP155	BNI5	TPS1	Module32	HHT1			O95625		P62263		O95782	Q99547	Q9NTJ5	Q9UEJ3	O75807			Q12386		Q12522		P12754	Q12483	P38784	P81450	Q02336
RPB9		CDC55		YBR225W	SIN4	SSU72	GCN1	NSR1			Q9UM63		P62328		Q7Z434	P49715	Q14145	Q6ICR9	P35998			Q17345		Q07963		P32502	Q06696	P52917	P53093	P32915
TFG2		CCT2		CCT8	VPS30	SIN4	PAA1	CNM67			O95696		Q13418		O95786	P63165	O14582	Q8NEV4	Q96JE9			P20052		P53136		P33892	P38123	Q04368	P22203	P25294
TAF14		TPD3		TIF3	SRP54	SWP82	CBF5	TPS3			Q9H4M9		P49792		Q13043	Q16527	Q8NEZ2	Q0VF97	P40938			Q12224		Q07896		P32774	Q04368	Q12488	P12868	P34909
HAA1		HOM3		SLT2	SGV1	MED4	SEC17	Module54			Q9UGU0		Q12967		Q13188	Q14573	P45984	Module8	Q12851			P32807		P39744		P32773	P38962	P38827	Q04493	P47061
CRZ1		PPH21		NOP4	TOR2	SRB4	HHT1	FMP48			O95759		P62837		O95841	Q9UN86	P68036	P19883	Q6ZP16			P33418		Q12024		P41818	P53272	Q04847	P47110	P40563
PIN4		ZDS1		SAT4	RPA135	Module16	SSN2	RIF1			O95782		P62879		O95848	P19256	Q9UI30	P02787	P23381			P27705		Q08235		P26570	P40465	P48415	P40564	P36036
DNM1		CCT7		HAS1	RPC40	PDI1	YJR029W	YGR203W			O00482		P62987		Q9UJJ9	Q9H081	P43146	O60494	Q8IY31			P32783		P23776		Q02629	P47025	Q01217	P32601	P40167
IRA1		CCT5		YTM1	RSP5	KIP3	RPO26	Module55			O00512		O94782		O95967	Q96S59	Q13445	P29459	Q07889			P11745		Q06205		Q12315	Q03323	Q6Q547	P53337	P54867
IRA2		ZDS2		GBP2	ATG9	PXR1	CMK2	FAA2			Q9UGL1		Q9NZ52		O94762	Q8IZH2	O60381	P17535	P53041			P43565		P40991		P20449	P53824	P15303	Q12483	P12683
WHI3		RTS3		ARC35	CCR4	IPL1	GPH1	RRP14			O00519		P22314		O95985	Q64FK2	O95257	O00623	O75592			P40989		P53191		Q04839	P22082	P32801	Q06168	P13902
NAM7		PPG1		CIS1	CAC2	BCK1	RPF2	KIN1			Q9Y4D1		Q13111		O95996	Q99684	O60383	O60683	Q08380			Q00816		P40693		P23202	P38700	P11914	Q06440	Q03768
SMK1		PPH22		RIO2	ELP3	KAP95	BCK1	CIC1			Q9NPI1		P78451		O95997	Q9BRB3	P51693	O60784	Q9P2R7			P43587		Q08975		P11972	P35728	P39929	P14908	P53861
NMD3		SSU72		KIP3	SEF1	YBR028C	CDC31	DRS1			P00338		P78524		Q14674	P62826	Q92835	O60814	Q5VU43			Q12329		P40007		P33307	P25635	P31539	P38333	Q12071
MET14		CCT6		CCL1	RIO1	ROM1	SEC7	RPF1			O96017		O75593		Q5SXM5	P62256	O60506	Q3B7B7	Q15428			P26754		P53927		Q08162	P38257	P53973	P40565	P25591
CKI1		SAP190		IPL1	Module16	AMS1	TAO3	MAK21			Q9UQ80		P84095		O95999	Q9UMG1	O60563	Q8TAR1	P13598			P25558		Q08962		Q06142	Q12241	P32827	P38873	P38823
PUF2		TAP42		VMA7	MTW1	LAT1	LCB4	VID30			P00747		P98082		Q9BWT7	Q8WYF0	P29459	Q96JT8	Module15			P40217		P35178		P52918	P40005	Q04005	P14291	Q04958
DAL81		UBR1		STE12	STE50	YBR225W	YCR016W	Module56			Q9UES7		P98153		Q9BXL6	P22735	O60595	Q15645	O00291			P38717		P36160		P80428	P40094	P38265	Q06673	P33750
RTG1		BTN2		PTC1	NOP9	CCT8	KIN4	UME6			O00625		Q00532		Q9BXL7	O15111	Q13563	Q6P3U7	P68104			Q08496		Q12389		P39984	P49956	Q06696	P40036	P25649
ARP9		SCJ1		UTP22	RNQ1	Module17	Module33	SCJ1			O00629		Q00537		Q9H257	O75817	P05412	Q8TAR6	Q6ZN30			P24482		P32892		P08018	P21657	P53877	P14747	P50875
YKL023W		Module14		MEX67	HER1	POG1	ENP1	SIT4			P19338		Q00887		P38398	P11177	P17535	Q9Y2B9	Q92968			P20457		P38112		P40048	Q12427	P43568	P19524	Q03144
PTP2		PTC4		RRP5	SPT20	GLE2	MRP51	GCN1			O00743		Q01081		O96017	O95645	O60763	P17655	Q16667			P22224		Q06218		P20050	Q03455	Q07794	P53221	P33895
ALY1		PAM1		DBP10	CPS1	TPK3	ENA5	PTC2			P61244		Q01082		P05067	Q96NG5	P62805	Q8NEV8	Q99569			P32618		Q12176		P38217	P40078	P35727	Q00955	Module24
YDR348C		RVS161		NAP1	SSK2	YPL247C	DNF1	RGD1			P68400		Q02556		O96018	Q9UJU2	P06241	Q8WYC2	P18583			P40077		P38789		P10961	P53861	P35210	P32471	P40512
YHR097C		CHC1		ATG11	EAF7	UTP22	SRP54	CDC12			O14508		Q02790		P00441	Q7Z5N4	O60880	P16885	O14757			P33314		Q02256		P40460	P43132	Module13	P32917	Q07688
ECM21		PTC3		SGV1	MED4	STT4	SGV1	Module57			Q9UM54		Q03112		O14828	Q969H0	Q13291	Q9UL62	O75533			P28495		Module12		P40036	P43569	P19735	P17121	Q12365
ALY2		PAA1		PIG1	EFR3	PET127	TRA1	MRT4			Q9NPH3		Q03468		O15126	Q08945	Q16778	Q9H7B4	P19525			P38719		P22035		P38232	P33329	P36085	P52272	P32803
YLR392C		FAA4		SUB2	MPM1	SRP1	CLB5	PIG1			P19235		Q04323		P01133	P04198	Q99638	Q13291	O75843			Q05785		P07269		P36047	P36100	P38153	P11747	P22141
SNA3		PTC2		YAK1	KGD2	RIO2	SDP1	FAA3			P02452		Q04721		P29353	P20393	P15336	Q7Z3W2	Q15831			P50078		P13393		P06101	P50942	P33332	Module15	P53549
ROD1		INP53		KEM1	RBL2	PSK1	TYS1	STE50			Q9NP66		O14933		Q6N089	O15350	O60934	P61247	Q01780			P40507		P46677		P32634	P07248	Q03406	Q06891	P32379
EAR1		Module15		RRB1	PHB2	CKB1	STE2	RLP7			Q9UM13		Q05086		Q9UKM3	Q00534	Q3B7B7	P09038	P61758			Q06440		P20226		P28708	P17629	P47093	P46961	Q06631
SWI4		TPS3		RLM1	UTP20	MSG5	MSF1	HAS1			Q9UEE9		Q5W7F7		P01008	Q9H1K0	Q5STA8	P56524	Q15459			P23804		P09086		P33891	Q01329	P40341	P50275	P11972
AIM21		TPS2		BCK1	PPH21	TPK1	ARK1	NOP7			P02792		Q5W7F8		P00734	Q71RA7	Q9BUJ2	Q5T4K5	Q9BVA0			Q05031		P07270		P41834	P12383	Q03373	P38991	P32324
CYK3		TPS1		VPS35	RPF2	TPK2	MED6	GIP4			Q9ULU4		Q96GR7		P07204	Q00653	Q92542	Q9NZM5	P35354			P32334		Q00403		P52891	Q06449	P53238	P39004	P00175
RTG2		PDA1		VPS29	SUI3	RRP1	SEC24	YPL260W			Q9UPZ9		Q9BUI6		Q9NQU1	Q15418	Q92599	Q05D81	P49703			P48566		P29084		P53201	P07273	P53272	P32830	P20095
YGR203W		Module16		SKY1	NOP1	VID30	GRX1	FPR3			O14543		Q9H2G0		P00918	Q9UKP3	Q9UBT6	Q969L4	P04066			Q03048		Q02336		P39718	P34730	P38751	P53256	P48568
Module13		SEF1		YLR108C	VMA5	CHS2	MBF1	YTM1			Q9UE29		Q9UBN9		P00966	P48201	P11021	P63092	Q86YH1			P61024		P06100		P32571	Q05949	P40555	P12385	P53082
YGK3		ACC1		NPR2	NIP7	SKP1	SNF6	NSA2			Q9Y5L0		Q06481		P01009	P52209	Q9H9P5	P16871	Q59F03			Q04005		P32494		P32916	P23642	P38247	P32897	P25453
TWF1		SKS1		HRB1	SMK1	KRE33	MED4	Module58			P04066		Q08170		Q07954	P30305	O95297	O94782	Q9H2Y7			P40075		Q03330		P36005	Q00578	P36118	P53271	P48363
CTK1		BOP3		NPL3	SIS1	STE50	YGR130C	FAR1			P04275		Q08752		P20023	Q9NWM3	Q3ZCQ8	O75569	Q8WUA8			Q01477		P50875		Q03768	Q03280	P32788	P47025	P38902
SRP1		UTR1		SCS2	DBP5	REG1	Module34	CTK2			Q9Y6J8		Q15047		P01024	Q8WYD5	Q5U623	Q8N2N5	Q13838			Q03792		P12383		P50275	P35178	P35734	P51996	Q08018
PSK1		NFS1		PDI1	TAF5	SAK1	DBP10	EDE1			Q96RI1		Q9UIS9		P01040	Q9H0A9	Q96B26	Q8NBH2	O75971			P32599		P03069		P38624	P53176	Q03323	Q00723	P40356
CLA4		Module17		SPT2	IKS1	PTC4	KAE1	CDC55			P08107		Q13118		P01100	O75051	P01241	O75632	Q9NQT4			Q08018		P04386		Q12499	Q06339	P38874	P38903	Module25
YCK1		SKP1		YHL018W	EBS1	RET1	HAS1	Module59			P17844		Q13219		P15408	Q92572	P46108	P20783	Q9H9P5			P38293		P34162		Q03655	P32605	P00950	P32523	P39992
CDC24		GRR1		FYV8	SPT8	Module18	ADR1	IVY1			P28360		Q13243		Q13287	Q92889	Q9NP59	P08134	O75293			Q12301		P32569		Q08749	Q03768	P0C0W9	P36017	P09661
PHO85		CDC53		NOC2	PBS2	VMA5	SLM2	MMF1			P35354		Q13438		P08047	Q9BQ59	P51608	Q8NG66	Q14103			P53243		P47822		P25649	Q12149	P25303	P33891	P47083
RAD53		Module18		RLP7	TEC1	YIL151C	ACE2	YPK2			P42858		Q13445		P19338	Q14188	P30154	Q6FG59	Q8N3Z6			P12351		Q05027		P38121	P40480	P32902	Q04048	Q04792
CLB2		GAL7		SPB1	HRP1	PHO80	MEX67	MPS1			Q9ULH7		Q13484		P20226	Q01954	Q9UIS9	Q9Y4I1	Q05329			P32790		P53040		P23833	Q12243	P39001	P38889	Q08236
CNA1		ATG1		SCP160	YPL260W	VPS35	SLM1	MBF1			P78549		Q13501		P27361	Q16539	P18847	Module9	Q8IZD4			P25339		P38129		P32525	P31111	P10355	P38590	P32458
TPK1		ATG11		TSR1	ZDS2	PTR3	PXR1	SLD3			Q12888		Q13610		P61244	P04150	Q9UBW8	O43929	P56199			Q06891		P38811		P36224	Q08465	P32496	P39936	P39552
SKM1		ATG13		TMA10	SRV2	MDS3	NOP7	Module60			Q15392		Q13795		Q8N726	Q07065	P49356	Q9UKT4	Q496Y0			P36003		P35177		Q07458	P38283	P34160	Q08951	Q03792
YPL109C		ATG17		OCTone	HFI1	YTA7	MET14	DBF2			Q7Z6Z7		Q14134		Q96K72	Q5VU97	Q92878	Q05086	Q13480			Q12505		P07248		P53297	P40469	P38782	Q03973	P38319
SGV1		CIS1		YPL141C	DRS1	KCC4	Module35	MIH1			Q86X55		Q14213		P01111	P51608	P20719	Q9Y6J8	Q96ET8			P35187		Q12030		P31111	P19659	P10834	Q08817	P53540
PTK1		Module19		RCN1	ATP3	FUS3	HAL1	NUP159			Q8IWT3		Q14653		Q07890	O75325	Q9NRM7	Q9NYB9	Q9NQX7			Q04149		Q12060		Q04089	P40496	P25648	P28496	P25301
Module14		SSK22		KGD1	GRX4	AVO1	TEF4	Module61			Q8NHY2		Q14671		P01225	P28482	O75592	O75100	P02649			P07737		P29055		P32457	P38956	Q12250	Q08975	P39563
VHS3		SSK1		RSP5	ENA5	PHO5	SOG2	PRR2			Q99873		Q14956		P01215	P04040	Q9Y275	Q9UFF9	P63261			Q04934		P35189		Q06604	P28519	P48813	P38153	P39011
HRP1		SSK2		RTG2	Module17	CLB2	EAF3	VHS1			P21675		Q14D04		P01233	P11021	Q2HNT3	O75175	Q9Y4A8			Q08923		Q99278		P25294	P39108	P38041	P21524	P22216
RVS161		ENP1		INP53	CDC33	GIN4	SPT3	OCA2			Q9NS56		Q15018		Q05AH0	P04626	P15172	Q04917	P48201			Q01684		P32570		P38270	P08964	P21538	P38749	P32468
EBS1		PRX1		MKK2	BFR1	KIN3	CDC33	IMP2'			P53779		Q15149		P10912	Q13439	Q14999	P63167	Q8N2M8			P39703		Q12343		Q05946	Q00764	Q12301	P24583	P32450
PFK1		Module20		DNF1	MYO2	ALY1	RPG1	Module62			P04908		Q15326		P01241	Q9UGU0	P00918	O75363	Q9NXK8			P39992		Q08278		P43602	P46948	Q04868	P38302	Q08746
DSK2		DUN1		BUR2	RCK2	MIS1	SWE1	SLM2			Q9NP61		Q15361		P16471	Q14008	P49354	P68431	Q95HN7			P38200		P32585		Q12165	Q03018	P53620	P53620	P14291
SAM1		YGR130C		PTC6	LSB3	YKR096W	RTS1	NOP12			Q9HCU5		Q15428		P01243	Q9NPC8	Q03112	Q96EB6	Q9UHP3			P38329		P38304		P36421	P53755	P20133	P0C0W9	P53259
YPK1		YMR031C		YKL023W	KEL2	RRN10	MTC5	BEM2			P05107		Q12874		P19438	P26367	P11177	O95870	Module16			Q04377		P36100		P33329	P36017	P38699	Q01684	P12753
HAL1		PST2		RPC10	MMF1	Module19	HOT1	AEP1			Q9HCE0		Q15459		P01374	Q13564	Q02779	O75391	Q9Y297			P38817		P36145		P38796	P14904	P40959	P38146	P36080
ATP3		YMR086W		YPL109C	BUD21	TAP42	PET309	RXT2			P05120		Q15654		P14778	Q13873	P25098	P18848	P60866			P32914		Q03750		Q02776	Q01722	P49723	P32319	P29539
MPM1		RTS1		LST8	NUD1	REF2	GCN5	Module63			P05141		Q15669		P01584	P19022	Q8TE77	O75460	Q96EB6			P47166		P11747		P39076	P38827	Q12368	Module16	Q12260
SIS2		CLU1		RTS3	RIF1	DOM34	RRS1	HSF1			P05387		Q15771		P19235	Q9UK80	Q9NS37	Q9H211	P81274			P40355		P41546		Q02890	Q96QK1	Q12517	P07258	Q12125
CAB3		PTR3		YCK1	PSK1	SRP54	PAB1	CDC3			P05388		Q9Y2U8		P01588	P07359	Q9H0A9	P26010	Q5JWD1			Q03220		P06844		P33122	P52553	P53840	P32829	P24783
PTK2		Module21		CBS1	MTC5	MTC5	NGG1	PKH2			P06733		Q16537		P60568	P52790	P49758	P19525	Q8IZH2			Q03735		P25655		P32367	P38346	P38736	P40693	Module26
NAB6		STE2		NOP2	KIN1	CLN1	SIN4	PTP2			O00165		Q16625		P01589	Q96AB3	Q8N122	Q06124	Q96KG7			P39523		P34909		P07256	Q03697	Q12276	P40554	P39713
PBP4		YNL217W		YPL260W	KIN28	PTC2	DHH1	SGF73			O14613		O00213		O75015	Q14318	Q9NRR5	P33681	Q05655			P40167		P06102		P07347	P12385	P54199	Q07468	P32495
STE12		ENA5		DAS2	UBC1	IRA2	Module36	LYS12			P05549		Q16630		P01857	O14649	P50281	Q15746	Q9NPG2			Q08886		Q12514		P48363	P39703	P53953	P09959	P10862
Module15		CPS1		DBP5	PRP43	YGR130C	PCL2	CNB1			P05997		Q9NZC7		P01903	Q9UKM3	P15173	Q5SR56	O75956			Q02948		Q03761		P12351	Module7	P18900	Q08204	Q08204
PRK1		KTR1		KKQ8	KIN2	ATG1	SCP160	EAF3			Q13322		Q2M389		P04229	Q15075	O96020	P06729	Q6IPF4			Q05672		P22204		Q07084	P13711	P53258	P35169	P10863
AKL1		PPN1		RGD1	YOL083W	YDL025C	AEP1	YGR071C			P06239		Q3MI07		Q29971	P02679	P10916	Q9UBP5	Q14242			Q12390		P39008		Q06551	P38850	Module14	P40485	P40003
STE11		Module22		BFR2	ALR1	NPR1	YMR291W	PDB1			Q9UL26		Q496Y0		Q30143	P38935	Q9UM54	P40426	P01589			P10080		P19659		P12887	P53968	P32578	P53040	P53622
ARK1		KAE1		CBF2	UGP1	DUN1	CCT3	SPT8			P06396		Q49AG3		Q6NSA0	P17538	P06454	Q9BZI7	P82094			Q06103		Q12321		P40987	P22517	P47068	P23255	P32492
PAB1		CGI121		TOR1	SCS2	KIN2	BUB3	CDC11			Q9HC98		Q52LD0		Q95IH1	Q8N5D0	Q9NPF5	Q03933	Q6PJW1			P32578		Q12124		P06775	Q99260	Q02794	P34164	P38930
TIF4631		GON7		PPZ1	KRE33	TEL1	NUD1	GAL11			P42575		Q53F30		P01730	Q9Y2W2	Module7	P35968	P20226			P38627		P38782		P13393	P41805	Q12161	P53755	P46677
SLA2		GRX4		PSE1	SPC24	ASK10	ATG13	BNI5			P55212		Q53G15		P01906	Q5SWA1	P35638	O60583	Q9H9H4			Q06251		P40356		Q06580	P32873	P36018	P38874	P16658
CBK1		PCC1		PDA1	UBX6	CBK1	RSP5	GCN5			Q00577		Q53GS9		O19707	Q16576	Q8TD26	O14763	P63279			Q06208		P19263		P46682	P32259	Q04307	P53965	P38794
Module16		YER078C		DBP2	YJL181W	SLA1	KGD2	MYO2			O14669		Q53QZ3		P01909	Q07889	O00629	O76080	Q9NRW7			Q05080		P25046		Q99189	P09624	P38810	Q04651	Q12329
ARB1		FET4		LOC1	RMD11	YLR072W	Module37	ALR1			Q68HC0		Q59ED4		P01920	Q96IY1	O15254	P03989	Q13489			P38749		P32259		P53877	P20967	Q04902	Q02100	Q08921
SLA1		Module23		TPK3	Module18	YAP1801	TGL5	Module64			Q8IZL8		Q59FM7		P68871	O94762	Q9Y5Q3	P51809	Q9NZN8			Q04226		P25648		P06784	P47160	P53949	P15790	P19454
END3		CCL1		SDS22	RRP5	YBL104C	SLA1	YNL058C			Q92851		Q5HYI6		P02008	Q8IZW4	Q04917	Q14669	Q9BTW9			P35729		P32774		P24384	Q08886	P53965	P16370	P35734
VRP1		KIN28		DBP7	SGF73	CDC5	RMD11	PET309			Q9HC62		Q5JQA2		P69905	P62314	O75271	P49842	P35232			P25694		P32773		P47045	P53068	Q08817	P39984	Q12328
YAP1801		TFB3		TID3	TPS3	VRP1	ADA2	CHS2			P06401		Q5T5Y3		P02452	P13232	O43633	Q3B765	P15311			Q03940		P32767		P46674	P00817	P38692	Q05359	Q12083
YAP1802		LYS12		SOG2	VRP1	IOC3	PPH22	KOG1			O14682		Q5T6F0		P02461	P39687	Q7LBR1	O94776	P61224			Q03935		P43565		Q08204	P38351	P32793	P32602	P39727
Module17		SSL1		PET127	SWE1	YGR203W	YOL083W	IML1			O14686		Q5T6S3		P08572	Q9UJY5	O75369	Q92932	Q08209			P34216		P31384		P40450	Q04089	P53168	Q06411	P32558
PAN1		Module24		YDL173W	MAK5	NOC3	CKS1	YBL104C			P06576		Q5T7N2		P02462	Q86W91	O75496	P83731	P52888			P33203		P53280		P38699	Q12495	P38907	P40077	P21657
MOB1		SWE1		NOP1	PRK1	UTR1	RAD53	NUP82			Q04637		Q5T9M4		P02545	Q9H492	O75530	Q8IU57	P01732			Q07657		Q08923		Q06440	Q08214	P33418	P89105	P12383
ISR1		CDC31		MKK1	IDP1	Module20	MOB2	YOL083W			P45984		Q5VU43		Q3BDU5	P62312	O75533	Q13761	P28221			P53973		Q04226		P23641	Q12157	Q04003	P47116	Q08465
IKS1		SPC110		MCD1	RGA2	SLD3	IRA2	Module65			P07237		Q5XPI4		Q5I6Y4	P61011	O75569	P29460	Q9H4E7			Q06630		Q06630		P47054	P12683	P43637	Q12059	P38907
PTC3		MPS1		HRP1	SUS1	APJ1	Module38	RCL1			Q9UDR5		Q66GS9		Q5I6Y5	P62875	P09874	Q9UKX3	Q13901			Q03661		Q02939		Q04651	P13712	Q04697	P38272	P36027
MKK2		CMD1		KRE33	Module19	CMK1	EFR3	SAP185			P07355		Q6AZ91		Q5I6Y6	P12830	O75586	Q9C0I4	P03989			Q00246		P47821		P38817	Q12309	P50277	Q00916	P18239
KIC1		SPC29		SAP190	RIM15	HAP1	GUT1	SAP4			P07437		Q6DJT9		Q5TCJ4	O95343	O75643	O95400	Q9Y615			P18852		P38915		P46673	P13045	P32491	P32828	Q04477
DIG1		SPC42		RRP12	FAU1	TPD3	NUF2	Module66			P07550		Q6NSL9		Q6UYC3	P62244	O75807	Q9NZN9	P69905			P52919		P53067		Q04935	P38992	P23202	P54885	P40565
PPZ1		BFA1		MYO3	YGR250C	PCL10	YLR108C	KAE1			P07602		Q6P3X3		Q8N519	Q9UBC3	P49715	P53803	P46379			P24384		P38806		P38810	Q04935	P25808	P00890	Q03290
Module18		DSN1		RPB9	SDP1	ASC1	KSP1	PET127			P07737		Q6PD62		P18428	Q9NQL2	P63165	Q13435	P10721			P39968		Q08649		P40073	P14164	Q03834	P29056	P39703
SLT2		OKP1		YRA1	CLB5	NUP100	VPS34	HSL7			P07947		Q6PF15		P02647	Module4	Q9UGP4	P14921	Q9UBZ9			P29311		P43572		P53961	Q08273	Q02866	Q04935	Module27
DBF20		SFI1		KAP123	RVB2	CNB1	PBP4	PEP8			P07951		Q6PGP7		P02679	P46060	O95967	O77932	Q01658			P17505		Q12432		P21957	P32367	P43561	Q03768	Q00955
PPZ2		SPC105		FUR1	SEH1	MSF1	PFK1	NOP9			P08034		Q6SA08		P02686	Q9UKJ1	Q7L523	Q53G15	O95926			P17536		P39073		Q06696	P54790	P37370	Q12473	P32892
Module19		SPC25		PTC2	DIG1	NOP9	CCR4	UTP22			O00716		Q6ZN04		P17252	P16949	Q9HD67	Q9UBX3	P43405			P27351		P36130		P32864	P28007	P19955	P16862	P37366
FAA4		MIF2		NOP9	TFB3	TSC11	SRP1	LSM12			P18146		Q6ZNA4		P41743	Q99816	Q6PJE5	Q9Y6A5	P52757			Q02890		P43569		P15108	P12754	P36010	Q03774	P17442
CDC10		NNF1		TES1	PBP4	YAP1802	SWI3	ART5			Q5U623		Q6ZVM7		Q13464	P08069	P36941	P51522	Q13514			P38631		P38931		Q12297	P11633	P47019	Q12368	P43603
GFA1		NSL1		RRP1	BUD14	DBP2	RTS3	HOT1			P01308		Q70EL2		P02745	Q9Y6M1	Q8WYD2	P04908	Q76L83			P35688		P20134		P47160	P38634	P04821	P46675	P29295
RXT2		NUD1		YPI1	CDC25	PPZ1	Module39	CIS1			P01343		Q70Z35		P02751	Q6ZN57	P52272	P06493	Q7Z344			P17121		Q12297		Q12071	P53130	P39563	P32324	P32585
FAR1		MTW1		CBF5	ARP9	LSM12	SRB8	VPS29			P08123		Q7LBC6		P02753	P23528	Q96ET8	Module10	Q08499			P51862		P48361		Q12361	P14736	P00899	Q02336	Q99383
JIP4		AME1		YNL217W	NSL1	YPK1	YPL260W	RRP5			Q96D09		Q7LFL8		P02766	O95405	Q8TEK3	P42574	P49810			P06781		Q06108		P32828	P24279	P38590	P53250	Q03656
YPI1		CNN1		SRP1	NPR2	END3	SUI3	RGD2			P08246		Q7Z418		P68133	Q03135	Q9H317	Q96EP1	Q9NPC8			P39563		P40468		P06103	Q02875	P43574	P34240	Q02630
SDS22		NKP1		PPZ2	SLD3	GUT1	PDB1	SNA3			O14718		Q7Z6B7		P02774	P48059	Q13253	Q7LBX6	Q9UKV8			P00817		Q05958		P25369	P38904	Q02608	P53201	P40413
SSK2		CTF3		MDM30	PHO5	PPZ2	MRT4	Module67			P08567		Q86SG6		P02778	Q04656	Q9UI42	Q99717	P52945			P15807		P53829		P22138	P38920	Q01684	P24871	Q14671
GCN1		MLC1		MMF1	SAP155	SLA2	WHI3	TOM1			O75494		Q86TG7		P02786	Q6IPF2	P27658	Q6QNY0	P02042			P38138		P08153		P39110	P00830	Module15	P38932	Module28
DYN2		YIL151C		MAK5	SWI6	DIG1	RGR1	RPO21			P08865		Q86TI0		Q15027	Q92610	Q15459	Q8TAD8	Q6P1X5			Q04935		P50105		P38987	P38881	P40563	P34221	P32496
RVS167		MSG5		CTK1	PIG1	SWE1	FET4	YOR093C			P09012		Q86U86		P02792	Q13219	Q9NPB6	O75821	Module17			P32916		Q05021		Q02767	P38261	P42845	Q04307	P21306
RNQ1		HSL7		BUB1	SEN1	SEC26	SRB4	SGV1			P09382		Q86UD4		P02794	Q9Y2J2	O43559	Q8IZH2	Q9Y2H8			P32263		P23804		Q02825	P53081	P05375	Q03920	P40066
SEC16		PEP8		TPD3	CBF5	PAN1	SAP190	ALY1			P0C0S5		Q86UK5		P04150	Q9H211	Q9HB89	P42224	P13805			P32450		P25339		P40693	P38620	P21672	Module17	P06779
DHH1		VPS29		SSU72	TAF6	IKS1	SPS1	BOI1			Q52LW3		Q86UL8		Q14994	P09874	Q16625	Q14790	P14618			P43622		Q09487		P17065	P36005	P38820	P47089	Q99314
TYS1		Module25		RPB7	CLG1	MCM2	ELP2	RPB8			O15375		Q86XS8		P02795	O95400	Q96QC0	Q16527	O75400			P53167		Q14671		Q04372	P16521	P38200	P38920	P35197
TES1		RPB10		RRP15	ISR1	YHR033W	SSU72	UBR1			P10244		Q86YA9		P03989	Q9BUE0	P83916	P12004	P02100			P53036		Module13		P47124	P43609	Q12527	Q08723	Q08163
SEC26		RSP5		CAB3	KSS1	RAD51	PHO81	Module68			Q9HBZ2		Q8HHH1		P15151	Q07817	Q3LRH8	O76062	P48444			P53221		P14922		Q12236	P53953	Q02890	P05085	P38144
STE20		TPK2		KGD2	KNS1	PRR1	MRP8	MCK1			O43482		Q8IU81		P04004	P61968	P35080	Q13868	P62834			P53231		P16649		Q08109	P48743	P14736	P46676	P38881
RGD1		TPK1		YMR291W	SWI3	MTC1	SEC13	Module69			P43699		Q8IUC4		P04035	P49959	Q15038	Q01780	O95461			P32318		P27705		Q03920	P07251	P35179	P40038	P32629
ARO1		SPT5		NPA3	DBF2	Module21	CLG1	BNI4			Q9HBI1		Q8IV31		P30086	O60675	Q16557	Q15024	O95602			P18962		P61830		P43622	Q99314	Q02784	P20436	P38764
RPG1		RPO21		ADE3	MAM33	RTG2	SCD6	TAF12			Q9UPZ6		Q8IWI9		Q02750	O75935	Q6LAL4	Q92900	O60333			P05375		P06701		P38902	Q12233	P53904	P38989	P32523
MIG3		RPB11		GRR1	CTF3	IKI3	SWI1	SCD5			Q96K72		Q8IYB5		Q96S96	O75955	Q05586	Q9NPD3	Q96HR3			P34240		P02309		P00729	P52272	P38121	P23595	Q12208
DBP5		RPB3		CCT2	ELM1	FAU1	GLG1	GFA1			Q9HAV4		Q8IYW5		P04066	Q9NPG2	Q14172	O94842	P27540			Q12473		P11978		P36048	P40356	Q12263	Q12024	Module29
QCR2		RPB4		PTC5	YMR124W	ELP3	BEM1	YNG2			P10636		Q8IZ07		P04075	O76040	Q9UJ37	O94855	Q9BSI4			Q06200		P04911		P32345	P43535	P43588	Q00381	P14064
DBP2		RPB7		TYS1	RIM11	RFA1	ACM1	MIF2			O43439		Q8N3P4		P16233	O94776	Q13326	O94921	O43432			Q03691		P02293		Q03818	Q12411	P43638	P41808	P21672
YSC84		TFG1		SAP4	IMG1	SNF7	KRE6	NUT1			P10644		Q8N4G2		P29375	O94855	P63151	O94952	P51522			P53616		P06700		P29539	P18962	P47176	P20606	P38995
ENT1		YMR196W		Module4	HRK1	CDH1	GIS4	SNF2			Q15911		Q8N4U6		Q15788	O94906	Q8WYQ5	P63010	O75569			P32573		P07278		P40468	Q08817	P14164	P43601	P27476
STE50		NPA3		RPB10	SAP185	PPQ1	STE20	HFI1			Q9Y4A8		Q8N5G2		P04198	Q969H6	Q9Y224	O94973	Q86WB0			Q12243		P06244		Q04749	Q12347	Q08273	P25303	P19524
TAO3		RPC10		ADE5	MPS1	YDL173W	FAR1	TGL1			Q00403		Q8N653		Q00535	O95208	Q9BTX7	Q6VN20	Q6SA08			P32492		P06245		P38992	Q04048	Q05933	P53297	Q03761
CDC33		RPB5		LSM12	SIT4	UAF30	SPB1	MRK1			P10909		Q8N988		P14174	Q13571	Q9UJJ9	P24855	P48634			Q04792		P05986		Q92973	P38165	P48582	P40956	P38968
EAP1		RTR1		ARD1	CLU1	ARP9	BMS1	ESA1			P11021		Q8NAM6		P04233	O95210	Q9NPC6	P51956	Q96C32			P50111		P09959		P48566	Q12488	P32807	P43621	Q06200
MRP8		RPO26		FAA3	VPS29	RFA2	YPR115W	CMD1			P11047		Q8NAP8		P06703	O95229	Q5T4K5	P24593	P98153			P40087		P25302		P04451	Q12084	P47041	P39958	P53845
FIR1		SPT6		PRO2	GLE2	SEC14	BCK2	Module70			P11142		Q8NEV4		P04271	Q9H410	Q9UBC3	Q9UN21	Q9H5J0			P31377		P24869		P38153	Q08109	P53901	Q01939	P17123
YOL036W		MST1		PBP4	TRA1	CYR1	SRB7	GLN3			P11182		Q8NEV8		P23297	Q13614	O15514	Q6P3W7	Q03181			P34218		P23291		P39723	P38282	P32559	P32325	P13099
PHO5		RPB8		TCO89	SAK1	NUT2	YER160C	FUS3			P11233		Q8NF50		P04275	O95398	Q6ZNP1	Q96BT3	Q03135			Q02100		P23292		Q12004	Q02100	P53167	P36016	P28007
PSK2		SPN1		SRP54	MRT4	RGR1	MEC1	PTC6			P11387		Q8NFH4		P04406	O95617	Q5TM15	Q9UQB3	P68871			P24867		P12294		P19263	Q03370	P39875	P53845	P27614
DUN1		RPB9		BUB3	RLP7	KGD2	NUP159	CMP2			P11465		Q8TAI7		Q96RI1	O95625	P28070	Q9BZF9	P11940			Q6B184		P12398		P30902	Q62384	P34218	Q07350	P34077
PKC1		TFG2		UTP20	MSF1	GCN1	Module40	TIF4632			Q6UB99		Q8TAX0		P04439	P49768	Module8	Q00887	P02751			P38794		P33304		Q05016	P38144	Q04921	P46670	Q06178
TIF5		TAF14		RNQ1	TWF1	APL4	MMS1	Module71			P51843		Q8TB52		Q9H461	Q96F88	O00291	Q14134	Q16157			P38915		P32468		P25569	Q05471	P23201	Q02776	P38889
ROM1		YDR348C		YBR028C	LOC1	BFR1	NOG1	ABC1			P30279		Q8TDR2		P04628	O95777	Q8IUC6	Q15121	Q13188			Q12158		P25342		Q08951	P38082	P00331	Q08749	Module30
ROM2		YHR097C		SPS1	YNL217W	SMC1	RRP15	KRE33			P11940		Q8WUA2		P04632	Q13043	Q6IPF4	P55822	O75886			P43568		P33520		P39727	P53196	Q04693	P07260	P19658
SKG3		ALY2		CHS2	NUF2	DBF2	DBF4	YLR072W			Q9H871		Q8WUD1		P08107	Q13188	Q02413	P07306	O94952			P32905		P38717		P15646	P14771	P12684	P40202	P38784
SOG2		YLR392C		HSL1	IKI3	SNF12	SMC3	NOP13			P12109		Q96CF2		P17844	P62158	Q53Y47	Q7LFL8	Q03112			Q02767		P06782		P36094	P39998	Q03785	P22219	Q03661
SRP54		SNA3		LAT1	YGK3	MOB2	MKK1	TAX4			P12110		Q8WUM4		P18847	O95848	Q9BWP7	Q3MI39	Q12772			P27614		P08539		P14359	P54885	P38953	P40989	Q04195
MSF1		ROD1		ABP1	CKI1	MGM101	YPL150W	TPK3			Q9H7M9		Q9H444		P35354	Q9UPY8	O95670	Q63HR2	Q16625			Q08119		P61024		P38692	P38872	P32562	P17119	P33421
ASC1		EAR1		RPO21	CTK3	GUS1	NOP12	KIN28			Q9Y4A5		Q8WVD5		P78549	O95999	Q504Q3	Q92561	Q6ZN04			Q12469		P00546		P10507	Q03899	P50090	Q06630	P36006
DNF1		Module26		BIR1	PRX1	STI1	OCA1	Module72			P17302		Q8WXI9		Q13625	Q8NC81	O75293	Q4F969	Q9Y3E1			Q01852		P23561		P46678	Q08446	P41912	Q12505	P12612
TEP1		YBR028C		VHS3	FPS1	HAL1	CIC1	YJL181W			Q9NP31		Q92610		Q14191	P38398	O60814	O43809	Q8TE76			Q04636		P32917		Q12034	Q12377	P14126	Module18	Q12243
PAA1		FAA2		PRR1	Module20	PCL2	CBP1	KIN2			Q9H6Z9		Q92622		Q15392	P05067	O75391	P10909	Q15370			Q01722		P06784		P39517	Q06639	Q12363	P32525	P25298
SKP1		YCR016W		PTK1	PFK2	TYS1	PWP1	MMR1			Q00610		Q92736		Q7Z6Z7	P00734	Q9UMU9	Q7LDD5	Q8N8D1			P32611		P16892		P53617	Q12017	P38634	P34252	P53094
MDM30		Module27		EAF3	HAL5	ARO1	NOP2	Module73			P37840		Q92870		Q86X55	P07204	Q86SR6	Q53QP3	Q9BW27			P25579		P14681		P06782	P53115	Q12341	P53039	Q08214
KAP123		YMR295C		ALY2	DSN1	SIS1	APL4	PDA1			P03950		Q92963		Q8NHY2	P00747	O94875	Q9HD67	Q8WUA2			P47027		P13574		P34253	P25367	P39685	P40066	P32776
SUB2		YAK1		HAL5	PKH2	PBP4	PRX1	YKL023W			P15311		Q92967		Q99873	Q8IWE5	O75955	Q9H2Y7	Module18			P53067		P25344		P53256	Q02825	Q04935	P38086	Q12270
CCT8		YPL247C		SKG3	DAL81	MYO2	ADE5	RPA135			P13987		Q92973		Q9H2X6	O43236	O14519	P68371	Q15797			P22203		P24719		Q06032	P32495	P38339	P01366	P22517
NTH2		HAP1		AEP1	RTG2	Module22	TSC11	NET1			P14373		Q92995		Q9NS56	Q92542	O75956	Q99575	Module19			P38806		Q01852		Q12021	Module8	P38814	P40395	P39715
ABP1		SWD1		HCR1	YMR086W	NSA1	TIF4632	SIR2			P14543		Q93034		P04733	P81172	P12004	Q96MN4	Q8NF50			P40515		P38523		P53043	P40960	P41896	Q03782	P00817
CMK1		VMA7		RPB5	RPO26	SCD5	SUI2	RTC1			P40692		Q969G3		O75817	Q9NSC2	O76064	P13010	O00716			P43572		P46954		P07257	Q08685	P16664	Q08444	P32464
Module20		Module28		YMR196W	SSL1	SWD1	Module41	LRS4			P14598		Q969K4		P04792	Q16342	O77932	Q9NW38	P08514			Q12432		P29366		P25453	P20449	P21951	P25389	P09624
LSB3		SPC24		SPA2	SWD1	ATG9	TAF10	Module74			Q9H6V3		Q969T4		Q9UJY1	Q16548	Q15024	Q96MK7	P06730			P38853		Q03497		P40422	P36016	P32357	P38555	Q03280
YGR130C		TID3		RIM15	LSG1	SAP155	SLD3	SPC24			P26038		Q96AD5		P04908	P46937	Q9H0D6	Q5YLB2	Q14674			Q04004		P19073		P53259	P14747	P53231	P49955	Module31
PST2		TIF3		CDC55	NPA3	BEM1	ATP3	ZDS1			Q9UBP5		Q96AE7		P56817	P19525	Q9NPD3	Q15466	Q96EV8			Q12017		Q00246		P12683	P28834	Module16	P11746	P38293
BUD4		TFP1		NUP192	NPT1	EAP1	STE11	NUF2			P14784		Q96BQ5		P05026	Q07666	O94776	Q96RU8	Q9GZQ4			P32610		P00330		Q04175	P39929	Q07844	Q12468	Q12440
BUD3		SHE3		ROM1	PDI1	VIP1	AMS1	KSS1			Q9H6T3		Q9BY43		P61812	Q16520	O94842	Q05329	O14649			P54860		Q12280		P05030	Q03533	P46957	P36006	Q03750
CDC3		ARC35		ENT1	PAH1	PRP43	RRP7	KSP1			P26599		Q96CK5		Q9UQF2	Q14511	O94907	Q14145	Q969Q1			Q03280		P38785		P25339	Q12310	P47822	P11433	P25646
CLN2		Module29		PRM5	TPS1	LOC1	TMA10	GAT1			Q9UBK2		Q96D21		P06756	Q9BT81	O94921	P98179	Q93034			Q05021		P26448		P10863	P38637	P47152	P21268	P40087
CLG1		RPG1		SLI15	MDS3	ZWF1	MED1	Module75			Q9BUQ0		Q96FE8		P05106	P51153	O94952	Q13224	Q99871			P26309		P39011		Q04368	Q12102	P51862	Q06648	P54837
PRX1		NOP13		CPS1	YBR225W	RTC1	ARP4	TEF4			P23497		Q96FW1		P08514	P29692	O94973	Q05516	P01344			P43569		P20486		Q00711	P43612	P14741	P38826	Q06551
APL3		BEM1		TFG2	CMK2	UGP1	SWP82	SAK1			P35241		Q96GG9		Q96S59	Q13363	O95059	P15151	Q12796			P20134		P24868		P11075	P00812	Q12328	P32349	P40573
FPK1		EBP2		MSF1	ATP4	IME2	CKB2	HOG1			Q9H6N3		Q96GQ7		P05107	Q0VAB1	Q13571	P54687	Q5SWA1			P25453		P24870		P25567	P40573	P18239	P36068	P06787
PRR1		CDC24		YBL100W-A	GPH1	CKA1	HOG1	ATG9			Q9NSA3		Q96JH7		P05108	Q9NTJ5	Q9H081	P60520	P62195			P48361		P25293		Q62384	P40434	P17555	Q12499	P33767
ATG5		RGA2		PKH3	CCT8	ACE2	MMF1	Module76			P15104		Q96KC2		P06702	P09382	Q9H410	Q9BZY3	Q9HB90			Q06108		P32491		P29340	P30283	P22214	P38696	P00044
SAN1		SCD6		SAN1	GAL83	Module23	PPZ2	RRP7			P15121		Q96LT4		P05109	P52952	Q13614	Q14213	Q5W7F8			P40468		Q00772		Q12243	P0C0W9	Q03758	P36024	P38631
ATG16		DCP2		ELM1	RLM1	BNI5	PTC6	YDL025C			Q9H5V8		Q96MK7		P05112	Q9P0U4	O95271	P00338	Q9H2G0			Q05958		P24583		P47089	P53204	P32389	P40048	P40302
CDC11		Module30		RPB11	NSP1	CDC53	PPZ1	YVH1			Q9H5K3		Q96MN4		P05120	Q86TI0	O00559	Module11	Q8TDC0			Q05775		P54786		P32328	Q02516	P30822	P29469	P32899
YMR086W		MKK1		CTK2	IFH1	RPB8	ERB1	PSR2			Q9UBH0		Q96MX4		P05141	Q9UM11	O95295	O60508	P23508			P38082		Q12163		Q12038	P35179	P33331	P40479	P38042
GRR1		RGD1		CIC1	MSL5	STE7	Module42	Module77			P15374		Q96MY7		P05162	O75694	P29590	P08133	Q9HCK1			P36036		P35182		Q06451	Q02205	P34909	Q05031	P31412
LYS12		FYV8		YNL058C	WHI3	URB1	PTP2	URB1			Q9Y417		Q96NW4		P05198	Q9Y4H4	O95453	O14966	Q53QZ3			P25390		P48581		P36017	P00899	P06102	Q06078	P13711
YCP4		SPA2		HAL1	ATG11	MOB1	ARO1	PKH1			P15822		Q96PE3		P05230	Q92743	O95486	Q9NP59	Q9BW71			Q03656		Q02574		P53011	P53628	P53617	P53973	P05030
YMR031C		Module31		PPQ1	NUP192	YHR097C	SEC26	RAD9			P15882		Q96PN8		P22607	Q14994	Q13367	P04271	P25205			P32571		P14736		P32471	Q04272	P36224	P40060	Module32
PTC2		CAK1		ATG1	MUK1	GCD6	SNF12	KGD2			P15884		Q96PU4		P20701	P52292	Q8TEJ7	O15111	P10912			P34164		P38622		P39936	P25441	P05085	Q12186	P38879
INP53		TWF1		RPB8	TIF5	RPO26	GCR2	YIL151C			P15923		Q96PU5		P05362	O15083	Q8N3Z6	O15143	P17480			Q06708		P32485		Q80US8	P06244	P54791	P27351	P11709
YMR291W		SRV2		RGD2	YBL104C	LSG1	SPT16	YER160C			P27694		Q96Q27		P05388	Q6VN20	Q9UH65	Q15839	P49840			P08964		P21190		P39955	P38784	P06773	P50942	P40078
SSK22		Module32		MAK21	GAC1	RPG1	EDE1	HAL5			Q9H5J0		Q96QK1		P45983	P08047	P22314	O75928	P11229			Q07478		P38615		Q17345	P43639	P36057	Q08729	P38929
PPQ1		ACE2		GCN1	DAS2	ARB1	YPK1	MTW1			Q9H5C5		Q96SV5		P53779	P09012	P23443	O15021	Q02878			P47050		P24814		P15790	P36145	P29461	P36080	Q12033
BGL2		EBS1		SUS1	GLG2	CHC1	BFR1	GON7			P15976		Q96T21		Q15759	P09651	P10114	O95081	Q9Y383			P33332		P39014		P40989	Q06616	P47129	P32571	P09064
Module21		CBK1		RRP46	YOR093C	YHL018W	GLC7	PTK2			P16066		Q96TA1		Q53GL0	Q92738	Q8IZL8	O95248	Q9P2E9			P10275		P41808		P38996	P32562	Q08032	Q04368	Q12449
YCK3		MOB2		SNA3	MNR2	ACC1	FPK1	INP51			P16104		Q99460		P05549	Q8NHY2	Q96QK8	P14635	Module20			P17629		P43568		P46670	P23968	P25655	P47171	P40339
PPH21		STE20		UBC1	YDL025C	ISR1	PST2	CKB2			A0AVT1		Q99708		P05556	O94885	P51812	O95343	P17900			P38822		P50623		P38191	P32805	Q06639	Q02555	Q08004
RVB2		SLM1		PDX1	ASC1	YVH1	Module43	Module78			O14757		Q99805		P17301	Q8N6C5	Q14186	P62834	P55036			P46954		Q04739		P40005	P36118	P48412	P34226	P38165
TAP42		ZRG8		MSL5	ATG13	PTK1	CTK2	PCL2			P16284		Q99959		P21926	P24385	Q13137	O95466	Q13287			P00358		Q04921		Q06640	Q07887	P50874	P45818	Q12021
GAL7		TAO3		RVS167	TEL1	MKK2	NUT1	RRN10			P16383		Q99966		P23229	Q5FC04	Q9H3M7	O95486	P23945			P33338		P32458		P53141	P32389	P41811	P40335	P40465
PPH22		CDC33		GPH1	YLR072W	MMS1	YKR096W	BCK1			P16401		Q9BQ65		P26006	P05198	Q92769	P15036	P01584			Q08163		P53081		P53940	P10592	P38229	P40328	P22202
MIS1		EAP1		SLM2	TID3	PHO85	YNG2	Module79			P16520		Q9BQ95		P53708	P24592	Q8WZA2	Q9NYV6	Q15653			P53131		Q03373		Q12434	P09435	P33204	Module19	P38630
RTS1		MRP8		NPR1	PTP2	STE12	YPL247C	CHD1			P16885		Q9BQI3		P56199	Q53S27	P45983	P40337	Q9UPN3			P00331		P38987		P09661	P38856	P43605	P42845	P46676
TPD3		FIR1		CLU1	YGR203W	MUK1	SGF29	TFP1			P16949		Q9BRB3		Q08722	Q9UGP4	P02671	A5YKK6	Q08722			P53961		Q06410		P38329	P17891	Q04749	P43568	Q99186
Module22		YOL036W		SWD1	PFK1	CTK1	HFI1	CDC14			P17097		Q9BRH9		Q13797	P05549	Q9H201	O95721	P53634			P23301		P39009		P32524	P06243	P10869	P32788	Q03976
KAP95		Module33		TAP42	HOR2	RPB7	PCL1	Module80			Q9UBT2		Q9BRK4		Q86SW1	P49758	P11717	O95747	P13804			P40513		P25389		P53040	P29469	P53829	P38990	P32794
KIN28		ACM1		CBP1	PTC1	SDS22	EAR1	PRO2			Q9P2K8		Q9BRK5		Q9UKX5	P18564	Q96MN2	P40123	P15374			P32787		P38883		P20437	P38798	Q12028	P32912	P46947
SSL1		SIS1		RRP14	IRA1	YPI1	SGF11	ASK10			O00255		Q9BRR9		P05783	Q9BRK4	O60678	P41221	Q8N488			P36008		P40479		P32783	P52488	P06781	P38080	P38429
CCL1		IME2		ALR1	SKS1	YAR010C	CRZ1	CBK1			P17858		Q9BT81		P23258	Q9UK53	P19878	P52952	P42226			P35194		P53939		Q03661	P53731	P17898	Q06551	Q12098
TFB3		VID30		YMR295C	NUP100	INP53	FAU1	Module81			P17861		Q9BTE0		P51956	O15273	P33681	Q6UN15	O95257			P28817		P32854		Q08980	Q06224	P36054	P17555	P39954
Module23		TGL1		KNS1	ROM2	SPT5	QCR2	VPS15			P17980		Q9BTW9		P05814	P45983	Q12802	P23458	Q5TCJ4			P43583		P32490		P12945	P36520	Q02948	P30822	Module33
ATG1		CDH1		ASC1	CBK1	VID22	YMR102C	EFR3			P18124		Q9BTX7		P05997	Q8N137	Q96AG4	P67809	Q00610			P40563		Q01389		P20486	P38228	Q06091	P31244	Q99380
CMP2		MUB1		SEC13	DBP7	NAB6	SAK1	GCN2			P18583		Q9BVA0		P06126	Q9NR28	Q16576	Q12851	Q86SW1			Q07915		P48582		P17121	P25579	Module17	Q12157	P14904
MRK1		Module34		TAX4	CNA1	GFA1	CSR2	YPL141C			P18621		Q9BWA2		Q13322	O75794	Q9UQF2	P62979	P07477			Q02608		P38041		Q01080	Q08496	P38080	P25294	P39524
VAC14		VHS3		KAP95	KAP95	ATP3	UGP1	Module82			Q9H4L4		Q9BX70		P28907	Q8MGT5	O60907	O43187	P06746			P32794		P39969		P10081	P08018	P25580	P47103	P19955
FPS1		PPZ2		TEF4	YDL173W	SIS2	STE7	UFD4			P18754		Q9BXA7		P06239	Q9GZQ4	Q9Y6X2	Q16586	Q92993			P38783		P11433		P36085	P00950	P39966	P32529	Q12306
MMF1		SDS22		ZDS1	CDC53	PPN1	DIG2	SAN1			P45983		Q9BXP8		P49069	Q92963	P61952	Q9BZY1	Q9NX70			P40078		P21268		Q02100	Q05775	P22202	P14064	P11978
SNF7		CAB3		VIP1	RXT2	Module24	SSK22	CDC53			P19429		Q9BZG1		Q08499	Q13323	P54277	Q5RKT7	P14209			P33399		P13856		Q00816	P53616	P40479	P32499	P48606
IST1		SIS2		VPS5	PHO85	RGA2	GSY1	ARC35			P19447		Q9C0J8		P06396	Q92622	Q00577	Q16157	P04271			Q02892		P11484		P17106	P38163	P38344	Q08496	P53280
RFA3		HAL1		HRK1	FPK1	SEC13	Module44	PUF2			O15519		Q9GZS3		P21675	Q7L590	P61077	Q6N089	O15085			Q07844		Q12263		P43637	P32905	P30619	P07278	P07737
SCS2		YPI1		YAR010C	RPB9	PAH1	YLR392C	PTP1			P30086		Q9GZT9		P42574	Q96G75	Q8NFD5	Q86XL3	Q15631			P26039		P09119		Q08285	P25847	P25649	P53857	P53267
MSL5		PPZ1		CDC53	HOG1	TAF6	KIP3	RAD53			P52657		Q9H078		P42575	Q8N3C0	Q16613	Q15113	P08235			Q04373		P24871		Q06338	P14737	P31109	P38852	P40561
STI1		JIP4		SLM1	SEC13	SPT6	IMG1	Module83			P54198		Q9H082		P49716	Q9NRR4	Q6ZN30	Q9BSI4	Q8IVW6			P21304		P20437		Q12149	P24867	P06782	Module20	P32773
RFA2		PPQ1		ALK2	RVS161	SSL1	FUN12	CAC2			Q14995		Q9H093		P55210	Q86VN1	Q01780	P04637	O15254			Q03976		P20438		P18963	P53540	P39517	P53750	P39952
LCD1		Module35		YLR072W	YKL023W	GDH2	SNF7	NPL3			P49840		Q9H0E3		Q00534	P22607	P30281	P62328	P43487			P40496		P48562		P53859	P32915	Q08649	Q04004	Q12004
RFA1		ADR1		RIM1	PSK2	IMP2'	KTR1	PTC7			Q9UBN7		Q9H0M0		Q00577	Q9BZG1	Q9UJ70	Q13310	Q92905			P38194		Q06648		P33304	P40186	P36036	P10081	Q04002
MUD2		TAF6		FOL2	CRT10	RRN9	EMI2	CLB3			P20908		Q9H0T7		Q02548	Q9HCS7	Q9H9H4	P07737	Q7Z6G3			Q03862		P39083		P48582	P40103	P47110	Q12277	P53829
PCL6		RCK1		SSN3	CLN3	PRM5	TIP41	Module84			Q9UKQ2		Q9H160		Q68HC0	Q6I9R8	Q92841	P60953	P50591			P53163		P54784		Q12420	P36104	P38129	Q01217	P40360
BUB3		SPT8		HAP1	UBR1	YPR115W	SNF2	POX1			Q9H4A4		Q9H173		Q8IZL8	P60520	O43719	P45379	Q13043			P47019		P32833		Q12452	P29083	P15436	Q12151	P25567
BTN2		NGG1		SEH1	Module21	MED6	ROD1	SNF12			P62834		Q9H1I8		Q92851	P0C869	P98172	P07947	Q9BQY4			P39713		P54790		Q04004	Q12417	P40048	Q01590	Q04110
Module24		TRA1		PPN1	TOR1	DSK2	NAB6	DED81			P14416		Q9H1Z4		Q9NY61	P35232	Q15113	Q9BX66	P41134			P38352		P54791		P39540	P53281	P19146	Q04964	Q12518
MEC1		TAF12		YSC84	MCM4	YGK3	YHR097C	UTP20			Q9H492		Q9H201		O75934	O00244	Module9	Q9NTZ6	Q9HB96			Module15		P50874		P38957	P14907	P32833	Q99344	P07258
FAB1		TAF5		HSL7	RIM1	GRR1	SIT4	CBS1			P21709		Q9H2K2		P06401	A5YKK6	Q96C01	Q6NZY4	P78348			P06773		P38826		Q12390	P08153	P38826	P53082	P01366
SKY1		ARP4		PHO80	RRN10	YER138C	ARO8	CNN1			Q16611		Q9H3P7		Q14498	Q99747	Q9NS56	P07196	P10153			P33892		P39001		P38989	P45976	P02294	P34160	Module34
LAP4		SNF2		YPL247C	ALY1	TIP41	YDL173W	CLA4			P54274		Q9H3Q1		Q86U06	P63151	P49763	Q9NQB0	P40937			P53316		P06786		P01149	P53754	P13099	P29509	Q04868
BUB1		SWI1		SEC7	RTC1	HRP1	PHO85	YGK3			Q9UKP3		Q9H3U1		O00562	Q9NY61	P84243	P49407	P24522			P53847		P40484		P47027	P32830	Q05016	Q99380	Q00416
MCM4		ADA2		DIG1	TOF2	DBF20	MPS1	SPC105			P23142		Q9Y3E7		P30291	Q15750	Q92945	Q00613	Q6UYC3			P29083		P32562		P04821	P38991	P33202	P38041	P36149
TEL1		EAF1		CNA1	PTP1	KNS1	TFP1	SPS1			Q9Y6D5		Q9H4E5		P38936	Q9BVK8	O75100	Q15375	Q9BQG0			P39944		P22216		P02309	Q03081	P53859	P17442	Q08119
HAL5		EPL1		MTC5	RAD53	YAK1	KDX1	CTF3			P48551		Q9H5C5		P78396	P48645	O95081	Q8TBK9	Q86W91			P01119		Q08949		P39937	P06777	Q96QK1	P21672	Q03063
ATG13		GAL11		SPN1	LRS4	ALK2	EBS1	YMR196W			Q9H3U1		Q9H5K3		P06576	Q7Z3B3	O95617	Q5JWE8	P61925			Q03081		P23201		P52919	Q08217	Q04359	Q03280	P40959
Module25		GCN5		KIC1	PAN1	CPS1	RXT2	CCT8			P23469		Q9H6N3		P06729	Q96IZ0	P49768	P55916	Q04637			P29539		Q06160		P17709	P43622	P32447	P32605	Q02825
YPK2		HFI1		PXR1	SSN3	MRK1	SKG3	MED1			O96020		Q9H6T3		P06734	Q9UNY4	Q9BUL9	Q08170	Q9H461			Q01080		P80428		P26755	Q04217	P01120	P00856	Q12158
Module26		MED1		PIN4	NNK1	Module25	SNA3	Module85			Q99612		Q9H6V3		P06748	P04628	O95721	Q9Y4A5	P10636			P07261		Q12341		P38086	P08431	P38856	P50875	P23561
CCT3		MED4		RHR2	PTK1	HSL7	RFA3	DHH1			P24821		Q9H6Z9		Q16157	Q9Y333	O95777	P18124	Q04837			P32486		P39984		Q07657	Q99278	P29340	P36421	Q04636
CIS1		MED6		URK1	PKC1	SKG3	SNF5	YMR086W			O14874		Q9H7M9		Q1PBM2	O60383	O95782	Q53F30	P09038			P39735		Q03213		Q12368	P32263	P32602	P21374	P52490
ATG19		NUT1		RTG1	HAA1	SGF11	Module45	ATG1			Q9P273		Q9H832		Q2YFE1	Q01844	Q13188	Q5JW64	Module21			P40460		P08018		P36024	Q02630	Q12418	P39010	P04147
YBR028C		NUT2		YDR348C	YAP1801	MHP1	BUL2	YCP4			P28340		Q9H871		Q92574	O60907	O95848	Q16236	Q9BYM8			P52593		P29461		P35637	Q04067	Q02199	Q12396	P22137
SAT4		RGR1		ECM21	KCC4	BUD14	RIM11	EBS1			P61024		Q9H9P5		P07237	P42898	O95997	O43324	Q7Z5R6			P06838		P40048		P38082	P07269	P08678	Q12161	P34253
PAH1		SGF29		YLR392C	Module22	PTA1	DYN2	EMI2			Q9H3Q1		Q9H9T3		P07339	Q99963	Q5SXM5	Q9C0C9	Q13435			Q12341		P32634		P18494	P38198	P25591	Module21	P28000
CNB1		SGF73		ROD1	MKT1	ATG13	HOM3	NAP1			P49795		Q9HAV4		P14209	P60228	Q8NC81	Q9BZG1	Q8WVV9			P40992		Q03063		P53337	P17536	Q00578	Q07904	P22139
PPG1		SIN4		EAR1	YAP1802	PKH2	CHS2	PTC1			Q9H3P7		Q9HBZ2		P07355	Q8WUJ3	Q9NPP4	P17787	Q9UKG1			P38089		P16474		Q08096	P41807	P41695	P38266	P25043
PTR3		SNF5		TFP1	TIF4632	SIW14	KIN82	NIC96			Q13952		Q9HC98		P07437	Q969L2	P38398	O15400	O60674			P25046		P25303		Q08873	Q12100	P02400	P32767	P10355
SCJ1		SPT20		SHE3	CMD1	VAC14	YJL181W	TIF5			P25787		Q9HCU5		P07477	O43200	O96017	Module12	Q9UI95			P07273		P32944		P46679	P38064	P18961	Q07688	Module35
Module27		SPT3		KTR1	UTP22	YNG2	KEM1	FPK1			Q9H2Y7		Q9NP61		P07550	Q14686	P00441	Q99942	O75116			P31378		P35191		P39078	P32325	Module18	Q04370	P40960
YCR016W		SPT7		TIP41	PPQ1	ROM2	CBS1	YLR108C			P49407		Q9NQ69		Q14232	Q4W5T8	O14828	Q9BVC3	Q96BA8			Q12223		Q12175		Q08729	P01123	P07560	P25655	P25369
PCC1		SRB4		PDB1	NPL3	CNN1	PCL7	Module86			Q8IUD2		Q9NQ87		Q15599	P98164	O15126	P11802	O00299			P10961		P40965		P40103	Q03920	P53823	P53147	P03965
NUP157		SRB8		LPD1	YTM1	EAF7	MMR1	MOB2			Q8N668		Q9NQS1		P07602	Q16667	P01133	Q9HDC8	Q9UPS6			Q08562		Q02794		P89105	P43587	P25342	Q03761	Q07930
VPS30		SSN2		MRP51	CLB2	RTS1	PKH1	RMD11			Q9H2K2		Q9NR34		P07737	P43487	P29353	Q9H9D4	P04628			P01120		Q03125		Q08961	P53599	Q02574	P39008	Q04003
EFR3		TAF10		PTI1	MCK1	NKP1	RRP1	SEH1			Q9P246		Q9NR48		Q7Z5R6	Q9P287	P02675	Q8WVZ9	Q99717			P25580		P53599		Q12045	P26449	P53940	P32501	P17255
YPP1		UBP8		AFR1	Module23	BCK2	DBF20	MMS1			Q9UBC3		Q9NR64		P04234	Q16799	P05546	Q9Y566	Q15916			P39940		P21691		P38146	P61024	Q07786	P49704	P53632
VIP1		YAF9		CRT10	CMK1	KIN1	SLA2	YPR115W			Q9Y6K1		Q9NRA8		P07766	P53618	P00747	P10588	Q9H211			P39969		P40091		P29083	P50082	Q07657	P39073	Q99209
PIK1		SRB7		SIW14	RAD17	LYS12	YNL217W	MSN1			O15550		Q9NRC3		O00401	Q15025	Q9NYU2	Q13614	Q7Z401			P32605		Q12224		Q12461	P25293	Q04175	Q12224	P40517
URK1		FUN12		BGL2	RCL1	CMK2	SAN1	Module87			P26373		Q9NRL2		P31948	P68032	O43157	O95751	O60716			P06844		P32807		P13434	Q12518	Q02939	Q00764	P38121
MLF3		SNF6		IKS1	VMA7	Module26	YGK3	SRB7			P26572		Q9NRW1		Q6FG59	P11047	P61160	Q9BXL6	P30461			P11747		P06779		P47025	P40477	P43555	P39987	P18562
YER078C		SOH1		POX1	VPS5	ELM1	VRP1	SWC4			P26641		Q9NSE2		P07947	Q96KC8	P38936	Q9NPP4	P46109			P38753		P18759		P39720	P38249	P42951	P36162	P15873
BUR2		SWP82		LSB3	RET1	MLF3	OKP1	SPT20			O15228		Q9NSN8		P07951	P32241	Q8TAE8	P38398	Q16799			P38257		P22336		Q03690	Module9	P26188	P32863	P38077
NUF2		TAF9		YPL150W	CIN5	ARP4	YPK2	OKP1			P21127		Q9NSV4		P48736	Q14999	Q04721	O96017	Q9UBQ7			Q04739		P14737		P07276	P40518	P06101	P22137	P12887
PHB2		SUS1		SIT4	TFP1	BUL2	RRP5	MUD2			Q9P0U4		Q9NTJ4		P07996	O75592	Q99808	O96018	Q9H492			P43586		P31244		P50104	P17121	Module19	P46681	P48510
SSK1		SWC4		MST1	STI1	SYP1	PAN1	YER138C			P55851		Q9NTX7		P24593	Q9Y4Y9	Q86VP3	P00441	P61088			P41808		P32873		Q06339	P48240	Q01329	P52918	P32657
SLF1		YNG2		KSP1	ASK10	PBS2	RVS167	NGG1			P55916		Q9NVJ2		P27824	Q96KB5	Q9HBE1	Q9NQU1	P23297			P53914		P21339		P49704	P50275	P06738	Q04792	P32634
FYV8		EAF5		TPA1	KIN82	GRX4	Module46	TCP1			P53355		Q9NW38		P08034	Q8N7K6	P05108	P01009	O43200			P06104		P40077		P18759	Q01649	Q05123	Q03081	P54786
MMR1		SGF11		RPB3	LCD1	HAA1	EBP2	PRM5			Q15121		Q9NW61		O00716	P31327	Q6DCA5	Q07954	P60568			Q12199		P33314		P36018	P15790	P12753	P25390	P06839
MEX67		EAF3		SKM1	SEC17	BEM2	PUF2	SPT7			Q9BZI1		Q9NWF9		P18146	P63173	Q9H0M0	O95999	P46100			P46678		Q05785		P22543	Q03898	P16892	P40356	P38251
PCL7		EAF6		TFB3	RCN1	MDM30	NUM1	MLC1			P22670		Q9NWK9		Q05516	Q13484	P62736	Q86SG6	O94986			P33306		P50078		Q03220	P48412	P04456	Module22	Q99176
SPA2		EAF7		TAF14	GIP3	PDB1	CSM1	MED6			Q9UKN5		Q9NWM3		Q5U623	Q9NYB0	Q3B765	Q15080	Q96C15			P47123		P53933		P38637	P53550	Q12021	P23638	P00890
TPS3		ESA1		CKI1	MMR1	PRO2	GAL7	NSP1			P27635		Q9NWN3		P01308	Q8TAX0	Q9Y566	Q15361	P36508			P53858		Q05031		P38623	Q02554	P21190	Q05785	Module36
TPS2		HSF1		PCL1	RFA3	SFB2	TSR1	EAF7			P27658		Q9NWT1		Q15139	Q9Y417	Q9UPT5	P08172	Q8NG66			P33313		P36080		P38085	P33891	P25369	P40164	P22147
TBF1		Module36		RMD11	ABC1	CLN3	PTC3	LSB3			P27695		Q9NXD2		P08123	Q14807	Q9H9D4	Q9ULK4	Q5T5Y3			P40484		P38274		P40485	P53904	P11938	P40302	P25382
GON7		GLN3		BCY1	SWP82	PSR2	RET1	Module88			P27816		Q9NXK8		P08134	Q96F10	O43639	Q13564	Module22			P00330		Q03018		P32939	P32786	Q12102	P11710	P35210
RAD51		RIM11		NUG1	SNF7	MIH1	BNI5	TFB3			P28070		Q9NYG2		Q15628	O75971	P20645	P01024	Q969K4			P25567		Q04149		Q03503	P22224	P25298	Q12083	Q05080
SPS1		TIF4632		ATP4	TAO3	HFI1	KAP123	VPS5			P40855		Q9NYN1		Q96FE5	Q6P587	Q0VAB1	Q9Y2A7	Q9Y2U8			P25341		P38163		P11709	Q12343	P33299	Q03691	Q07993
PCL1		GCR2		YHR097C	ARC1	GLC7	YCK3	SEC24			P49116		Q9NYS0		P08246	P24468	P45973	P78451	Q6LBL5			Q99186		Q08601		Q06616	P43545	P48568	P40963	P47025
OCTone		YJR029W		NUP188	ACE2	Module27	POX1	LIF1			Q92994		Q9P0U4		P16035	O43255	Q9BQG0	Q8HHH1	P06454			Q08208		Q01684		P33419	P38855	P50108	P12754	P40956
LCB4		UME6		ENA5	CMP2	CMD1	RPB4	PDS5			P28799		Q9P273		P08253	Q8IZ52	Q6ZW33	Q96D09	O75197			P17442		P39703		P57743	Q06568	P47134	P32485	P43601
MUK1		Module37		SLF1	ATG5	TPS3	KIN28	CDC7			P28838		Q9P2E9		P01033	Q99819	O95400	Q63HQ0	O75175			P38523		P39992		P61830	P39081	P32561	P20438	P38811
RGA2		GIN4		AVO2	BOP3	MED1	ALY1	PSH1			Q9H201		Q9P2K8		P08254	Module5	Q9P0V3	Q96GG9	P07998			P34252		Q04377		P40457	P25046	P32634	P53378	Q02931
SCD6		RAD53		MKS1	PKH1	NPA3	RVB2	CDC24			P54252		Q9UBH0		P08311	Q0VD86	Q8WZ19	Q14919	O00212			P04385		P38691		P32566	Q06410	P21374	P53632	P36124
UBC1		KCC4		STE2	TIF4631	SRB8	YGR071C	URE2			P30041		Q9UBL3		P19883	Q8NF50	Q7Z6E9	Q96RI1	Q7L553			Q12417		P21192		P38304	P53238	Q04121	Q12030	Q05900
DCP2		CDC10		KRE6	MMS1	MUB1	SKP1	Module89			O43149		Q9UBP5		P02749	P84243	O15357	Q9UKM3	Q16644			P33202		P32457		P41920	P37366	P11747	P19263	Q08975
PCL2		CDC11		BUL2	PDS5	CKB2	TPK2	HIS4			Q9Y3I0		Q9UDY8		P08519	O75821	P52292	Q92466	Q16254			P32897		P34244		P12684	P09064	P38959	P32259	Q06168
FET4		CDC12		YER138C	HAP1	NSA2	Module47	SPT16			P30461		Q9UEE9		P11177	P24723	P25445	O60333	P14859			P32902		Q12417		Q02794	P46970	Q03750	P11709	P14832
SEC7		CDC3		NUP170	TPK2	NDE2	RHR2	NUP116			P30626		Q9UES7		P08559	Q6DCA5	P41182	Q86US8	Q14232			P33329		P28004		P10275	P20459	P35201	P33892	Module37
LRS4		SHS1		ENP1	SCJ1	SLM2	YNL295W	SSK2			P31327		Q9UF11		Q15120	P09132	Q9UBU9	P31947	Q9UNF0			P40069		Q07993		P39077	P41818	P46679	P32773	Q02805
TIF3		BNI5		IMG1	KIC1	SGF73	IKI3	DAL81			P31512		Q9UGU0		P08575	P52803	Q5JW64	P28907	Q8N3X1			Q12315		P36010		P38792	P11972	Q04322	P26570	Q02875
TFP1		YTA7		ISR1	CLN2	RPF1	SWI6	NDD1			P31942		Q9UH46		P14210	Q13263	P35221	Q547Q3	Q99814			P53750		P53877		P38429	Q08162	Q12009	Q04839	P23833
SHE3		BUD3		RPO26	NOC3	SPC110	DBP5	SWI4			P31943		Q9UHE5		P08913	P84077	Q7Z401	Q99963	Q02539			Q08217		P25591		P33895	P18480	P41805	Q03322	Q12420
ARC35		BUD4		MUD2	YOL036W	CNM67	SMC1	GPH1			O14649		Q9UHI6		P08621	P37108	P31942	P60510	P45378			Q02256		Q03935		P15938	P32480	P18562	P32939	P20053
CTK2		RAD9		RPB2	SAP4	VHS3	GRX4	DYN2			P49685		Q9UHP6		P13726	Q9NSV4	Q6MZM7	P51151	Q02388			Q05900		Q07657		P24482	P30771	P32601	P38902	P30665
VPS15		TBF1		Module5	YCK1	GAT1	VPS30	MKS1			Q53ET0		Q9UII6		P08709	Q9Y3I0	Q9UQ84	Q14242	P41597			P36100		P53973		Q03213	P28006	P53281	P35189	P41318
PTC7		VID22		FPS1	CLN1	RIO1	PDS5	Module90			Q5T4K5		Q9UIK4		P08865	Q9NXI0	Q9Y4K3	O43482	Q6NUQ4			P36068		Q00684		P54199	P39969	P53259	P11972	P18963
KGD1		YGR071C		PET309	CIS1	RPB9	MAM33	TCO89			P32969		Q9UJ37		P09012	A9UHW6	Q9GZX5	P01732	O75145			Q06409		P27636		P32590	P47117	Q05949	P38070	P17157
YMR196W		Module38		TPS2	FMP48	NSL1	NUP170	SRB8			P33316		Q9UJ41		P09132	P42166	P10586	P55345	Q13608			Q03919		P52919		P36165	Q07528	P40016	P46669	P30771
HAP1		ABC1		TPS1	ARC35	CDC31	CCL1	TOR1			Q14192		Q9UJ70		P25024	P17081	P01920	Q8NDV2	Q14118			Q08278		P40316		Q12098	P40077	Module20	P00958	P32600
YGR071C		CCT4		BUL1	VPS15	SPC29	SPC105	LST8			P35813		Q9UJX4		P09341	O75351	O43236	P53007	Q5T7V8			P38229		P53032		P53295	P53894	Q00362	P33895	P40164
CMK2		Module39		KIN4	SPT2	YJR029W	YAK1	Module91			P98161		Q9UJX6		P09382	Q8N302	Q96MY7	Q9NR28	Q16594			Q03254		P06781		Q08496	Q12159	Q12176	P32492	Q99344
PHO81		CTK2		DSK2	SMC3	MLC1	GSY2	RAD17			Q9H1Z4		Q9UKN5		Q15464	P58062	P26651	P58004	Q9H0R8			P32588		P50111		Q12341	P16474	P14922	P23639	P06775
YNL217W		CTK1		FET4	ACM1	BFA1	UBR1	ATP4			P35232		Q9UL26		P09668	P01100	Q15418	Q02880	P23511			P38086		Q02100		P38962	Q08923	Q07896	P47129	P42946
GRX4		CTK3		YML6	CLB1	TIF5	RIM15	MYO3			P35268		Q9ULH7		P58876	P19338	P27824	P04439	O95359			P14064		P32641		P39112	P52919	P11710	P40507	P40434
SWD1		IMG1		FAB1	IST1	YML6	SAP155	SLH1			P35398		Q9UM13		P0C0S5	P20226	Q16584	P49802	Q9NTX7			Q08649		Q12469		P53973	P21705	P00546	P27515	Q12411
SNF4		NPL3		MIF2	IMP2'	GLN3	PTC1	MOB1			P35544		Q9UM54		P0C869	P27361	P18887	Q5VU43	Q9UBJ2			P40450		P00549		Q12321	P53738	P15646	P32910	P16521
VID22		Module40		SPT6	Module24	UBR1	PHB2	MKK2			P35579		Q9UM63		P0C870	P61244	P42771	Q96AE7	Q14940			P23724		P21965		P18961	Q12517	P40480	P06786	P39955
CTK3		PTC5		IST1	ART5	SPC105	MIS1	IKS1			P35580		Q9UMN6		P10114	P01225	Module10	Module13	P49848			P30657		P34252		Q99181	P36084	P10961	Q02794	P16861
VMA7		ADE5		ARO8	YDR348C	PRR2	RVS161	Module92			Q9H1I8		Q9UN79		Q52LW3	P19235	Q9Y262	O43639	Module23			P53145		P38111		Q04847	P23293	Q02630	P21192	Q03338
LEU1		Module41		KAE1	PMD1	CLB3	HAA1	GRX1			O75112		Q9UNE7		P10145	P01589	Q9UBT2	P11532	O75352			P33122		P54199		P53211	P06844	P40567	P27636	P20435
PKP2		BUD32		YER160C	RPC10	TID3	SSL1	HOR2			Q13352		Q9UNL2		P10275	P27797	Q5JWD1	Q9Y2U5	Q15291			P32767		P53197		P22202	P20604	P32501	Q04003	P40038
TIP41		RRP46		MYO2	CCT6	CAK1	RGA2	APJ1			Q9H1H9		Q9UPZ9		P19793	P01892	O43353	O60610	P53618			P07269		Q03690		P00175	Q05933	P23291	Q03919	Module38
ABC1		Module42		YEN1	SSU72	RPB10	NFS1	FRQ1			O43172		Q9Y283		Q9Y6Q9	Q30154	Q6ZWB8	Q92967	P02675			P10823		P39113		Q09487	P41695	P25043	Q08873	P34252
KIP3		SMK1		ARK1	GFA1	CCT4	PIN4	ENA5			P35658		Q9Y2H8		P36507	Q6NSA0	Q5VV43	Q8WYE4	P22607			P25342		P47035		P04385	P07347	Q03784	P10080	P61829
GUT1		NDE2		LCD1	RPF1	ZDS2	BUD3	YMR295C			P35711		Q9Y2K7		P10415	Q95IH1	Q8WXI9	Q92830	Q9UMK8			P06244		Q02931		Q04934	Q08208	P27692	Module23	P00724
RCN1		Module43		TOR2	POL5	KSP1	NSP1	SEC13			P35916		Q9Y2X8		P55061	O19707	Q01543	Q14789	Q6AI39			P18963		P38082		P23292	P53141	P19524	P40054	P40957
AMS1		PKP2		ATG16	EAR1	YER160C	SSK1	SFB2			P35998		Q9Y3E1		Q07812	P02100	O95999	P09619	Q6PJE5			Q99383		Q07478		P41912	Q02354	P32585	Q07887	P53739
ENP1		PKP1		KSS1	APL4	SHE3	GAT1	MTC1			P36508		Q9Y3F4		Q7Z465	P02686	O19626	P35638	P05108			P53830		P53131		Q03656	Q08732	P26755	P47167	Q06624
RGA1		Module44		BUD32	STE2	RAD52	YML6	YCR016W			P36578		Q9Y5J3		Q92934	P17252	P01009	P01040	Q9UL19			P17555		P40513		P46681	P14291	P00856	P07390	P32835
ELM1		KKQ8		GCD6	RPB11	Module28	VID30	PPN1			P10600		Q9Y5L0		Q96LC9	P41743	Q96NY6	P61244	Q96T51			Q03290		Q08208		P06738	P40360	P46670	P39703	P33441
GLG1		UBC1		NOP12	ARO1	SDP1	CCT7	EAR1			Q9H173		P35080		P10586	P02753	P15408	Q969H0	Q96PY5			P20486		P53894		P08153	P25299	P26798	P41818	P38339
EMI2		Module45		LSG1	GCD6	SPT3	PSK2	YSC84			Q9NZT1		Q9Y613		P10599	P68133	P19338	Q07889	Q9UBY6			P19736		P39987		P48568	P47035	Module21	Q06697	P25651
IMG1		YPK2		RPF1	RPB8	CCT3	STE12	KIC1			Q00613		Q9Y679		Q9H3M7	P02794	P20226	P01138	P98161			Q07509		P43563		P24868	P24482	P20967	P16521	P19880
SKS1		FPS1		PKH2	FAA3	EAF3	TAF14	FKS1			Q5VT06		Q9Y692		P10636	P02795	P68400	P01225	P19883			P25441		P04819		Q03088	Q12041	P43132	Q07622	Q03322
PTC6		Module46		IDP1	FET4	SUI3	Module48	YAP1802			P37837		Q9Y6I3		P62993	P30086	Q53T94	P19438	P21333			P20436		P30283		Q03063	Q03784	P18898	P38853	Q12363
IPL1		RCK2		RCK2	AME1	RCN1	NSL1	Module93			Q9NYV4		Q9Y6J8		P33681	P62258	Q969H0	P14778	P08123			P15705		P32328		Q06411	P48566	P32495	P39531	Q12233
MTC1		ATP4		MTW1	SEC14	CBF2	GAL83	SPT5			P52701		Module14		P10826	Q02750	P01111	P01584	Q14781			P48836		Q05016		Q00618	P34221	Q02196	P38273	P33755
CDC53		Module47		PUF2	VPS34	DED81	SOH1	VMA7			P39019		P06400		P10827	P04066	P01138	P01892	Q16537			P47104		P38623		P32589	P36000	P53853	P27801	Module39
SRV2		MGM101		CTF3	DYN2	PTP2	ZDS1	MST1			P39023		A6H8Y1		Q96AJ1	P20248	P01374	P01911	Q86X54			P28000		P12954		P38070	P46674	P53068	P35497	Q08245
YTA7		RIM1		TGL5	SEC26	PCL8	SPC42	YPL247C			P39687		O00159		P10909	Q00535	P14778	Q30154	Q75MZ6			Q99257		P38590		Module2	P38191	P40018	Q05947	P54860
ATP4		SGV1		SKP1	YEN1	BUD21	YER078C	TFG1			P39748		Q14541		Q969Q1	P04275	P60568	Q6NSA0	P61024			P04051		P43586		P12385	P20795	P25344	P53322	P39113
GIP3		BUR2		EAF6	VID30	POL5	KSS1	MRP8			P40123		Q6FGL6		P10916	Q96RI1	P01589	Q95IH1	P48431			P14922		P38257		P38696	P09547	Q06216	P43565	P53032
YJL181W		SLF1		VPS30	YER078C	KEM1	KEL1	YHR097C			P40126		P12644		P11021	P04632	Q95IH1	P01906	Module24			P13712		Q12159		Q07732	Q12433	P32639	P13045	P25454
SPC24		Module48		ESA1	CDC15	TES1	CTK1	KAP123			P40189		P63279		P11047	P18847	Q3BDU5	O19707	Q6ZVM7			P20050		P53196		Q06096	Q04958	Q00723	P38129	P38313
NIC96		SIP2		ACC1	CIC1	PHB2	ZWF1	ZRG8			O14503		O95405		P11142	P25490	Q5I6Y5	P01920	Q15596			P32349		P13186		Q08685	P10834	P53742	P32600	Q99337
CDC5		PHB2		PFK1	SNA3	CDC15	SIS1	RPB11			Q9UPS6		O00267		P25685	Q13625	P47897	P19447	Q4VBQ6			P48559		P36016		P40316	Q03785	Q9Y294	P18900	P29509
THS1		Module49		OCA1	PPH22	QCR2	SAT4	YAK1			Q03181		P35869		Q99933	Q99873	P57729	Q9UPN3	Q14956			P47090		P47113		P25298	P54861	Q06706	Q03758	Q05471
MBF1		VAC14		BFR1	TIP41	SEC17	HRR25	RPB4			P41212		O00268		P11182	Q9H2X6	Q09161	Q8IUC4	Q3BDU5			P38996		P38149		P39966	P40541	P41808	P38523	P38862
KIN82		FAB1		PHO81	PWP1	GRX1	Module49	RIM1			O14979		Q16514		P11229	Q9BZI1	Q8TB52	P48788	P55211			Q04673		P38070		Q03954	P07261	Q07528	Q05958	P21192
RRP46		Module50		PFK2	CDC28	CLU1	SHE3	SPN1			O14980		O43913		P11274	Q15013	Q330K1	P62879	P41240			P08431		Q12161		P53238	P53830	Q12343	P36131	P38634
NDE2		MMF1		TPK1	ITR1	CTK2	PTC2	NFS1			P42166		O00311		P38117	P62140	P08172	P28288	P05362			P33419		P18961		P40079	P39735	P23624	P39969	P07834
NUP192		HAL5		NSA2	TFG1	STE2	IST1	Module94			P42226		P11802		P11310	Q13310	P14678	Q53TM5	P18084			P39730		Q12152		P38041	P29539	P09938	P39940	Q08446
RIM1		Module51		EBP2	YBL100W-A	RVS167	ROM2	RPB2			Q9UKI2		P07900		Q12982	P49116	P01375	Q14315	P18846			P43605		P20448		P25385	P32334	P20338	Q05636	Q04894
GRX1		YMR291W		ALY1	CDC5	RGD1	FAA2	SKG3			O95926		O00327		P11387	Q13651	Q9Y2X8	Q15022	P53350			P06843		P38990		P32480	P38786	P07347	P18480	P39937
CHC1		LEU1		RFA1	BUR2	SLH1	SPT6	ACE2			P28331		P35222		P11465	Q00613	Q13761	P53804	Q59FP9			P38270		P89114		P34909	Module10	P40693	P38217	P38011
DED81		Module52		CCT7	CTK1	CCT2	CDH1	SEC26			P46940		O00482		P51843	Q13797	P0C870	P41182	P55347			Q02574		Q04195		P15303	P53145	P30665	P40528	Q12066
IOC3		BUB1		THS1	Module25	ATG5	GFA1	SIW14			P51572		O00512		P11532	Q9NQS1	P49407	Q13425	Q96FI4			Q12483		P32581		Q12447	P02309	P40507	Q03063	P18480
CDC7		BUB3		PCL2	TBF1	BTN2	STI1	MPM1			P61289		P55211		Q14172	Q99586	Q9UHD9	Q9BXF6	Q13163			P46675		P53890		Q12414	P53150	P23776	Q06706	Q06568
DOM34		Module53		MMS1	RPG1	PSK2	BIR1	Module95			Q13151		O14727		Q14174	P31943	Q9Y3C7	Q16890	P08519			P38838		Q04089		P35190	P28495	P38720	P42935	P43639
PRP43		SKY1		PPG1	PTA1	YNL058C	RTR1	RRP15			Q13263		Q99828		Q14205	P51532	Q53TM5	Q13416	P63165			P53924		P36036		P38822	Q06677	P40469	P06773	P47064
OCA1		MUD2		PHO5	LEU1	RVB2	SFB2	DBP2			Q15046		O14746		Q15945	Q8NAP8	P27986	P62140	P26641			P89114		Q06340		P46947	P38749	P32497	Q12411	P25357
NUP188		MSL5		RET1	AFR1	YBL100W-A	CLN1	RPG1			Q92859		Q04206		Q16428	P45984	Q9UHP6	Q8TC23	Q14582			Q02775		Q08119		P38427	P22804	Q12483	P25569	P32914
ADE5		SCS2		NBP2	ARB1	PEP8	SKY1	MCM4			Q9UKV3		O14757		Q16484	P52566	Q16799	Q9Y4F4	P24821			P52488		Q03661		P40465	Q02197	Q08975	P38623	P22082
ADE3		Module54		CLA4	RRP12	KRE6	RPB9	LAP4			P42677		Q13535		Q59HC3	Q6MZM7	Q96FE5	Q9H1I8	Q9UP81			Q12186		P25558		Q06648	P10862	Module22	P17505	P40480
TPK3		STT4		GON7	NTH2	PWP1	CLB1	PCL7			P42685		O14776		Q6NSJ9	Q99741	P19447	Q96KR1	P06493			P38872		P53551		Q04477	P32499	P06844	P40187	Q03785
RAD9		EFR3		ORC3	PDA1	ELP2	YTA7	PCL6			P43121		O15525		Q6PK12	P60709	Q86YA9	O75197	P51151			P50278		Q08581		P38753	Q12208	Q6B184	P32562	P40077
GLG2		YPP1		PAN1	GAT1	YNL217W	PEP8	GLC8			Q9NW61		O14867		Q8N754	Q71UH4	Q9BV68	P58876	P25929			P05453		P50275		P89114	Q06160	Q99344	P38265	P16151
Module28		Module55		MIS1	CCT4	SNF4	MYO3	CCL1			Q00653		O60675		Q8TCV2	Q8N668	Q8WWV3	P51572	P55072			P13434		Q00416		P32915	P39744	P38796	P38089	P53879
DAS2		FPK1		YNG2	GAL11	CIC1	GRR1	NSA1			P43487		O75444		Q8WTQ2	Q86TG9	P40855	O43432	P49916			Q80US8		Q12100		Q00246	P36103	P19097	P25579	P12945
FRQ1		NUP157		EAF5	NUT1	SPT20	CLB6	FPR4			P43686		Q9Y5Q3		Q8WYB7	P14653	P08913	P31785	P47756			P33754		P36165		P31688	P47113	P10863	P53952	P53901
YAK1		IOC3		SLA2	SAT4	TEC1	CBK1	CBF5			P45973		P08588		Q8WYB9	Q9BW27	Q06187	P83876	Q7Z6A9			Q06164		Q12236		P43568	P07283	P40422	P53919	Module40
ARO8		Module56		TPK2	JIP4	RIF1	HRK1	Module96			P45974		O14908		Q8WYC0	P25445	P08588	Q99523	Q14181			P18759		Q06616		P32628	P42841	Q04087	P36123	P32774
RHR2		CLB5		POL5	SCP160	PKC1	NPA3	GSY2			P46019		P49795		Q8WYC2	P15173	P19883	Q30201	P51814			P32607		Q06407		Q05785	P21827	P36149	Q03697	Q03897
RAD52		FIN1		CCR4	TPA1	PTK2	Module50	CCT7			P46060		O95163		Q8WYC3	Q9Y6J0	Q16342	P07992	Q99689			P17079		P47116		Q06168	P38293	P38085	Q12341	P38273
PDS5		LIF1		NSR1	RGA1	IMG1	MNR2	SRV2			P46100		O14920		Q8WYC4	Q9P2H3	O15550	Q9H0U4	Q96BQ5			Q99176		P28708		P38265	P32864	P08018	Q12347	Q12309
IRR1		UBX6		CMD1	SPT6	EBS1	GIP3	GIP2			Q9UK53		Q9Y6K9		Q8WYC5	P55884	O14980	Q12967	Q99808			Q07732		P32801		P32800	P20226	P20676	P32794	Q12344
MCD1		ORC4		SGF29	PDB1	CDC24	IMP2'	CLN2			P46777		P04637		Q8WYC6	Q6PF15	P25929	Q16799	O76080			P02568		P38013		P06783	P32569	P15367	Q08387	P19736
SMC1		ORC3		DOM34	SCD5	RVS161	ASC1	CCT4			P46778		P46527		Q8WYC7	Q9Y3S2	P41002	Q8N754	P17181			P53861		P26188		P53949	P39706	P20459	P53159	P32583
SMC3		MCM2		RBL2	ADE3	MNR2	RPO21	GCD11			P46779		O15111		Q8WYC8	O00159	P61254	Q7Z569	P18847			Q04067		P25379		P25046	P42935	P29703	Q03750	Q04048
CBF2		YEN1		MMR1	SPN1	PAM1	NIP7	CMK2			Q9H0T7		O15151		Q8WYC9	Q9Y6J8	O60921	Q9NUL2	Module25			P32356		P53201		P29366	P35191	P19880	Q12433	P50105
PSE1		SLD3		MCK1	SEC16	BUB1	BNI4	IPL1			Q14157		P06493		Q8WYD0	O15056	O60239	Q13011	Q99743			P14904		Q05471		P32379	P33301	P46985	P33301	Q6B184
ACC1		Module57		RVS161	RFA1	NOP4	BUD21	ADA2			P47755		Q00987		Q8WYD1	Q14663	P48061	P14210	Q5TCQ9			P38823		Q01477		P53082	P06838	P40356	P23301	P34110
KGD2		PTK1		CCT4	FUN12	RRP5	RPB5	SPT3			P47897		Q01094		Q8WYD2	Q3YB52	Q92556	Q9BVJ6	Q9Y5J3			P38829		P53233		Q12083	Q00618	P21827	Q03862	P53968
TPS1		THS1		KDX1	SYN8	UTP20	AFR1	Module97			P47914		P11473		Q8WYD3	Q6P3X3	P05388	Module14	P25686			P21951		P36005		Q03835	Q99303	Q06451	P39720	P50086
PDA1		MBF1		NUF2	LAT1	NMD3	HOR2	HAP1			Q9NYG2		O15228		Q8WYD4	Q15700	Module11	P05549	P45974			P23644		Module14		P29311	P39705	P06100	P37296	P38636
SLI15		GRX1		TEP1	RAD9	MCM4	CAB3	SNF6			P48307		O95793		Q8WYD5	Q14765	O76003	O00255	O43464			Q62384		P38920		Q03898	Q04437	Q99189	Module24	P32939
FUR1		DED81		CCT3	CBP1	SPS1	IFH1	PCL8			P48436		O15350		Q8WYD6	Q9NUL2	Q04726	Q9Y6H5	O60673			Q12134		Q07980		Q00764	P39079	P07149	Q04603	Q03018
PDB1		ADE3		PRK1	SDS22	AFR1	RLM1	PSK2			Q92878		Q09472		Q8WYD7	Q9Y6R4	P62158	P10600	O15116			P38147		Q12083		P29469	Q06032	P53599	P20457	P32611
HCR1		KGD1			YER138C	MBF1	RPC10	PHO80			P48454		Q13526		Q8WYD8	Q5SP24	Q07889	P61758	P37023			Q03088		P14242		Q12468	P32328	P38861	Q01080	P38123
LAT1		Module58			MED1	Module29	RPB2	PHO85			P48556		Q92793		Q8WYD9	Q9NPB6	Q8N519	Q04724	P35244			P40020		P15873		P06245	P53933	P36094	P14736	Module41
PCL10		KIC1			SUB2	SNF5	PDX1	Module98			Q8NFD5		O75376		Q8WYE0	Q96RU7	O75116	P60568	P54764			P43603		P39875		P53168	P40991	P41543	P0C0X0	P38344
LPD1		MDM30			YLR108C	RTR1	EAF7	YDR348C			P49005		O15379		Q8WYE1	P50542	P02686	P01100	P07602			P47025		P25336		Q03774	P32892	Q92316	P41895	P53600
SEC14		KAP123			RFA2	SNF2	STE50	MUK1			P46937		P40763		Q8WYE2	O75376	P17252	Q02388	P54198			P13517		Q03834		P38129	Q9Y294	P39007	P24868	P34216
PDX1		SUB2			SPS1	NUM1	PDA1	CBP1			P49711		P56524		Q8WYE3	O75381	P02786	Q13094	Q06187			P06778		P38630		Q05933	P40341	P46675	Q04062	Q04089
PRO2		CCT8			YPI1	PCL9	YIL151C	YMR102C			P49754		Q06455		Q8WYE4	P38936	Q96S96	Q13257	O94885			Q04087		P40348		P40069	Q03532	P53297	Q06708	P26039
MRP51		NTH2			TMA10	YNL295W	MLF3	DBP7			P49802		Q6UB99		Q8WYE5	Q9NRL2	P04198	Q3BDU5	P25791			Q12175		P38629		P38700	P48836	P40496	P21242	P38789
ENA5		Module59			PTK2	CDC12	HIS4	CDC8			O95863		P49137		Q8WYE6	P32004	P20248	Q6UYC3	Q9H9D4			P13099		P40339		P34758	P19073	P32787	P23804	Q04307
CPS1		PTC6			YGR130C	HSL1	FPR4	RPB3			Q9H1J1		O15519		Q8WYE7	P52435	P06703	P02671	Q8TEY7			P32525		P38251		P41808	Q06102	P53685	Q07896	P23639
KTR1		PDB1			CBS1	PHO81	NOC3	ACM1			P50454		P17544		Q8WYE8	O95747	P04406	P04198	Q9NRD1			P14359		P38121		P07149	P54791	P39073	P32524	Q05166
DBF4		HCR1			NUP170	SOH1	CLA4	RPB10			P50502		P35638		Q8WYE9	Q495Z4	P04632	Q15916	O75419			Q06604		P35187		Q02774	P25385	P07256	P39076	P15436
HOR2		LAT1			GIP4	FKS1	SPA2	MET14			P50549		Q9NR55		Q8WYF0	Q96EY1	P17844	P53667	Module26			P38163		P13099		P32490	P32319	P40069	P12612	P32333
SIW14		LPD1			GCD11	HRB1	FUR1	RPB7			Q9UGI8		Q15744		Q8WYF1	Q15303	P78549	P38935	Q86UD4			Q02196		P49956		Q06706	P22276	P38013	P08518	P19263
OCA2		PDX1			SKP1	SNA3	LPD1	CHK1			P50613		P67870		Q8WYF2	Q9Y6A5	Q13625	Q9UGU0	Q13617			Q08729		P38877		Q02908	P17106	Q06142	P32628	P38232
PPN1		PRO2			PPZ1	GAL11	LST8	RTR1			P50914		O43257		Q8WYF3	Q9UP83	Q86X55	Q8WX92	Q92900			Q08817		P25559		P42935	P32944	P40473	P16474	P40482
BIR1		MRP51			PPZ2	RNQ1	RPC40	Module99			P51003		O43294		Q8WYF4	Q15771	Q8IWT3	P23297	O14974			P32793		Q12050		P25303	Q04372	Q12321	P14906	P40020
CGI121		Module60			ZDS1	YER078C	RPB7	SIP2			P51153		O43313		Q8WYF5	Q5XPI4	Q15811	P37840	Q8N5D0			Q08444		Q08214		P14906	P33420	P12868	P40567	Q03630
VPS34		RXT2			FRQ1	VPS34	RPB10	ZWF1			P51449		Q9Y239		Q8WYF6	Q9Y5K5	Q9BVC3	Q6IE81	Q96JH7			P40014		P38766		Q03290	P17065	Q06208	P10507	P53954
BOP3		ATG5			YPP1	DIG2	ALR1	SRP54			P51522		O43439		Q9UEH4	O75352	P20827	Q9UN37	P16233			P21538		P12887		Q08963	Q06648	P53280	P22216	Q12464
UTR1		SAN1				YPK2	TOR2	AMS1			P51580		O43464		Q9UME2	P62306	Q07021	Q13426	Q92851			P47037		Module15		P40567	Q04491	P25357	P53830	Q12462
NFS1		ATG16				RPO21	MPM1	NPR1			P51668		P98170		Q9UMG1	O75886	Q9ULH1	P20701	P07355			P34244		P53104		P05085	Q12255	P32581	P41805	P38828
Module29		Module61				TFG2	ARD1	Module100			P51814		O43524		Q9UMK6	P55273	P25791	P31949	P13224			P38077		Q06628		Q08032	P09119	P32356	P16658	P39678
KAE1		CDC5				RAD53	STT4	NPA3			P51825		P55055		Q9UMK7	Q92925	Q96GR7	Q5W7F7	P07360			P39521		P39968		P29496	P25515	Q12318	P47160	P24870
		PDS5					AVO1	LAT1			P51858		Q13133		Q9UMK8	Q8N4U6	P18754	P25788	Q9UQB3			P46947		Q12527		P32354	P52918	Q12129	P37366	P33323
		IRR1					RCK2	PIN4			Q9UJX6		P04629		Q9UPB4	P83731	Q9Y3S2	Q13253	P48643			P53632		P38881		P24279	P41814	P39704	P32836	Module42
		MCD1					RPB11	HAA1			P52272		O43559		Q9UPB5	Q7Z3W2	Q13569	Q9NYQ7	Q04724			P39111		P40003		P38132	P38930	Q03081	P00729	P38749
		SMC1					YMR1	CDH1			Q9UPN3		P11362		P30279	P02042	P11166	Q9NZN8	P29353			P53901		Module16		P30665	P18888	P40477	P07149	P28795
		SMC3					PTP1	CDC25			P52757		Q99459		P30281	P32969	Q9UPR3	P25098	P15408			Q08465		P12385		Q03081	P33418	Q12041	P36049	P36421
		Module62					SSN3	PTC4			P52926		O43660		P28324	P78345	P01243	Q8N4G2	P19793			P22276		P05453		Q12041	P53843	P38850	P40073	P00330
		IPL1					YVH1	PPH21			P53007		O00151		P11940	P09958	Q4EW25	Q9UHB7	P12109			Q06245		P32639		P38920	P21691	P38334	P32559	P80428
		BIR1					GLC8	SCS2			Q14344		Q13554		P24522	Q96GY3	O75410	P06748	O14966			P38315		Q00916		P25847	P53691	P08521	Q08465	P25648
		CBF2					REF2	IRA1			P53582		O43889		Q8WZ19	Q92932	O43707	P18615	Q96N16			P12688		P47093		P14242	P40038	Q08729	P15938	Q08215
		PSE1					SCD5	SPT2			Q8TE77		P53567		Q9Y2S7	O14640	Q8WYF2	P02008	Q6NYC1			Q12464		P38203		P15873	Module11	Q04264	P22209	P11745
		SLI15					GIP4	NPR2			P53804		Q96BA8		P12109	P99999	Q53QP3	Q9BVK8	Q9HAP6			P40960		P25644		P25336	P38077	Q07993	P40992	Q12273
		Module63					JIP4	RIM11			P54257		O43929		P36894	P11182	Q13155	Q6UVK1	Q99614			Q03407		P39998		Q03834	Q12018	P53337	P53437	P32569
		URK1					MHP1	YBR225W			P54578		O75419		P21953	Q03181	P31269	Q9UBZ9	O75531			P53538		P53147		P06838	Q6Q547	P46964	P40091	P38989
		FUR1					PTA1	PMD1			O15021		P33992		P12694	Q9NW05	Q5VX90	Q96IY1	Q564H7			P38828		P38768		P28519	P24814	Q12411	P47054	P25582
		DAS2					SYN8	CSM1			P54646		P24385		P12755	Q15291	P48739	Q15911	Q92629			P38339		P38769		P06839	Q06479	Q12329	P07703	P52488
		Module64					LSG1	KKQ8			P54687		P25205		O60244	P32927	Q9UBP6	P80294	Q13439			P32464		P40438		Q00578	P52490	P32573	P39717	Q99189
		VPS15					NMD3	CTK3			P55036		P33993		Q92831	Q5T5Y3	Q8N4U6	Module15	Q9H382			P27472		P53952		P52593	P39110	Module23	Module25	P21691
		VPS34					CRT10	WHI3			P55084		P42771		P17302	Q59ED4	Q13642	P29323	O75444			P38204		Q08491		P14908	P06782	P38873	P32800	Module43
		VPS30					PTC5	CTK1			P55196		Q9UBD5		Q99586	Q15080	P56915	P29375	P07766			P13045		P18900		P13433	Q12449	P39079	P36149	P38877
		Module65					PHO5	DIG1			P55198		Q9Y6H5		Q9NP31	P06748	P42261	P26599	Q14254			P39682		P22147		P35179	P40958	P34221	P48568	P00331
		OCA1					BGL2	STE12			P10144		P62195		P12956	Q96MY7	Q99819	P28702	O15524			Q99278		P38999		P18410	P11433	P43682	P40469	Q04004
		SIW14						AFR1			P55268		O60284		P13010	Q8IZP0	Module12	Q3LRJ6	Q04656			P47074		P53550		P39685	Q00723	Q08601	Q08491	P38822
		OCA2						TEC1			Q9H0R8		O95257		Q00610	P04229	Q15797	Q9Y417	Q13873			P32529		P40070		P53628	P39707	P11709	P20967	P34221
		Module66						FAU1			P98177		O60383		Q92830	Q01970	P61006	Q9Y275	Q6P2N0			P00890		P53742		P53865	P15303	P61830	P38801	P27636
		GUT1						ARP4			Q06609		P51693		O15297	Q02548	P62328	Q14653	Q6N084			P08679		P36084		P38181	P39990	P53277	P32074	P40054
		RHR2						MDS3			Q9H0M0		O60506		P13051	Q15819	Q9HB09	P48730	Q92585			P53968		Q12186		P39515	P38852	Q05024	P38348	P18898
		HOR2						GIP3			P56537		O60610		P13164	Q04837	P15502	Q9Y613	P01040			P25649		P39935		P40064	P34909	Q03774	Q03940	P43554
		Module67						SAP155			P56545		Q13563		P37840	Q13772	Q9BVC4	Q13705	Q6ZW33			P50623		P43321		P21691	P32607	P20095	P39079	P39009
		PIK1						TPD3			P56915		P05412		P13473	Q96SZ6	O00299	P51580	Q9BQI3			Q06628		P40018		P46964	P15442	P38523	P25298	P46964
		FRQ1						HOM3			P56945		P17275		P03950	P42081	P24821	O43301	Q9BUQ0			P01366		Q08920		P41543	P10591	P05626	P12398	P32389
		Module68						ZDS2			P17480		P17535		P13489	P15408	P45974	P05067	Q6UVK1			P54867		P41896		P48439	Q12330	P17891	P32500	P53176
		VIP1						RTS3			P57738		P12830		P10153	P14174	P09668	P04275	P35462			P36027		P07260		Q99380	P22203	P28320	Q12262	P40202
		KGD2						PPH22			Q06830		O60716		P13497	Q9BZL4	P40337	P04406	Q9NYB0			P46672		P12962		P39007	P39968	P53267	P06838	Q06091
		Module69						SAP190			P58335		O60907		P13569	P35240	Q9UI21	P08107	Q9HD26			P32500		Q12517		P38282	P47064	P35203	P53628	P37296
		RAD51						RTS1			P59046		Q13227		P13861	P55268	O75817	P18847	Q08117			P39013		P19735		Q00723	P50104	P60010	P32336	Q12396
		RAD52						CLU1			P60228		Q16778		Q16623	Q12967	P56817	P25490	Q99966			P38696		Q06819		P46675	P36010	P06244	Q02931	P38793
		Module70						PTC3			P60510		O60921		Q9H3Z4	Q01081	P05026	P35354	Module27			P33755		P07262		P40091	P14682	P25359	Q07794	P38089
		SPS1						PAA1			P60520		Q99638		P15311	Q7Z401	P49810	P78549	P26842			P34223		P47017		Q06632	P40075	P24871	P04821	P38194
		ARO8						FAA4			P60660		P15336		P13598	O95429	P06756	Q13625	O14836			P35182		Q99383		Q12102	Q03162	Q06224	P16661	P42951
		Module71						HCR1			P60709		O60934		P13631	P61088	P05106	Q9UI21	Q14669			Q06580		P32505		P38956	P14306	Q06205	Q12159	Q06169
		CDC7						LPD1			P60866		P49959		P13640	P24666	P08514	P04792	Q9NS15			P52960		P39517		P80667	P39926	P33400	P38689	Module44
		DBF4						PDX1			P60981		Q3B7B7		P13746	Q96ET8	Q53GL0	Q9UJY1	P28331			Q12004		P40089		P35056	Q03897	P38249	P32447	P38063
								MRP51			Q96CV9		Q8TAR1		P13798	P02778	P05556	P56817	Q5JWF2			P34087		Q06406		P32796	Module12	P40087	Q02208	Q05021
								TAP42			P61086		Q96JT8		P13804	Q00839	P21926	Q96S59	P38398			P32367		P53905		Q07418	P07560	P34758	P25644	Q04305
								BTN2			P61106		O95067		P13987	Q96QZ7	P53708	P06702	Q01518			P32471		Q06217		P28795	P38013	P40032	Q02196	P32074
								PPZ2			P61247		O75100		P14373	O14490	P56199	O00401	Q9UIG0			P40573		P0C0X0		P34226	Q12523	Q99303	P31378	P38920
								SDS22			P61254		O96020		P14543	Q9Y294	Q08722	Q8N137	Q9H0T7			Q04002		P54999		P32807	Q12154	Q08245	P40509	P42845
								CAB3			P61313		P10276		Q13153	P20337	Q9UKX5	Q9H2K2	Q9Y6K9			P89102		Q12330		P38736	P22204	Q03370	P08539	Q08951
								SIS2			P61353		P20393		Q8IZP0	Q9UI21	P05783	Q7Z6K1	Q9Y3M8			P38555		P38346		Q01590	P28791	P39952	P32480	P39875
								HAL1			P61604		Q96EB6		P14618	Q06830	P23258	P61006	Q8WX98			P38881		P39016		P32867	P12294	P25299	P53859	Q01590
								YPI1			P61758		P18848		P33552	O60828	P51956	Q9UDY8	Q96LC9			P40003		P04147		P40357	P39685	Q04739	P53900	Q07980
								PPZ1			P61952		Q96AQ3		P41002	Q6AI39	P05814	Q969G3	Q5U623			P16521		P48412		P31109	P06100	P53252	P53968	Q12446
								SUI2			P61962		Q9H211		P53350	O14508	Q13322	Q6ZP16	Q96FE5			Q12523		P38798		P30619	P53044	P40434	P53169	P40856
								BUD21			Q8IY97		O75496		Q13635	O00585	Q9UN21	O00291	P16284			P25296		P39936		P53604	P46680	Q08285	Module26	P22214
								CDC123			Q92499		P09874		Q86WB0	P14210	P21675	P60484	Q15750			P07276		P38217		P38165	P04456	Q12277	P29496	Module45
								REF2			Q9UJW0		O75586		P26367	P08865	P42574	Q9H0R3	Q9UHY8			P53141		P30771		P32607	P46954	P26793	P05626	P40069
								NIP7			P62081		P01106		P14653	P31946	P42575	Q9P202	Q15046			P25301		P10863		P17079	P13574	P00854	P25580	P89114
								SEC17			P62140		O75592		Q96KN3	Q99575	Q00534	Q6MZF4	Q8NC81			P38920		P33334		P05319	Q12329	Q06630	Q12071	P10592
								HER1			Q9H0E3		O75694		P14678	Q96K72	Q92925	Q8WUA4	P62140			Q12342		P24783		P10622	P38111	Module24	P25490	P21524
								JIP4			P62263		O75925		Q86XR7	Q4F969	Q15370	Q9UHP6	P21730			Q04359		Q12129		P35184	Q05670	P35193	Q03435	Q06216
								MHP1			P62266		P49715		P14784	Q32P51	Q14315	P43487	P46934			Q12038		P38282		P41805	P38753	P32349	P40343	Q02196
								SEC14			Q9UP95		P63165		P14859	Q96MN4	Q99623	Q03111	Q9UKP3			Q07688		Q00723		P11745	P39008	P49960	Q12434	P28320
								LSG1			Q9NYF8		Q14790		P48431	Q3MI39	Q00532	Q49AG3	Q5FWY2			P36057		P39715		Q99176	Q12318	P35207	P32908	P16649
								NMD3			Q96S96		Q16527		P55347	P49841	Q6DKK2	Q9NSC2	Q9H410			P20227		P49960		P14737	P47050	Q02767	Q02890	P00812
								CRT10			P62491		Q92900		P26599	Q15839	O75094	O95180	O60346			P21675		P57743		P26754	P33754	Q04958	P39904	P32328
								APL4			P62508		O95983		P14866	P11465	Q9Y6K1	Q10586	P08575			P50090		P20053		P40217	P04385	P20436	P32566	P23287
								OCA1			P62753		O94776		Q9BUQ0	P20338	P46934	Q86UK5	O75817			Q00764		P34160		Q04067	P40482	P09959	P53207	Q02821
								PPQ1			Q9UM07		P63010		P23497	P29353	P10244	Q9NZN5	P68400			Q12041		Q03338		P47110	P06778	P40075	P48582	P38351
								PHO5			P49792		O94973		Q9UER7	Q15942	Q6UYC3	P84996	Q9NRC3			P23293		P53207		P15436	P33339	Q12462	P38328	P32387
								BGL2			P62829		Q15311		P14923	Q53G15	Q9NS23	Q9UBK2	Q14511			P40564		P33203		P46957	P39009	P08431	P38992	Q12163
								INP53			P62837		P14635		Q9NSA3	Q71U36	Q13243	P16220	Q01082			P26570		P15938		P13382	P43321	P28795	P53108	P32337
											P62847		P29590		P15104	Q9NWK9	Q9UNE7	P04233	P46777			P26798		Q12420		P38630	P32641	P14291	Q03406	P07249
											P62861		O95551		P52565	Q9Y3C7	Q14146	Q9UMS0	Q9BWT7			P39113		P39682		P38629	Q03254	P31377	Q12432	P24384
											P62877		P15036		P15153	P04234	Q15642	Q14455	Q96ER3			P32915		Q02875		P38251	P43605	P38283	Q6Q547	P40217
											P62879		Q01543		P52566	Q9Y383	P50570	P56693	Q0VAB1			P40957		P36048		P21951	P32863	P48606	P38859	P32504
											Q9UP83		Q9NYV6		Q9H4E7	P53671	Q9UBQ7	P56645	Q02880			P06704		P49704		P10363	P35180	P07703	P06843	P25655
											P62917		O95602		Q05823	O75369	Q8IZM6	Q969Q1	Q14318			P25343		P35207		P35180	P03965	P32453	P41543	P21705
											P62937		Q9Y4Z0		P15170	Q59H80	Q13309	Q8NF91	O95841			P47068		P00950		P49960	P38785	Q12255	P48439	P43545
											P62942		O95997		P15173	O60880	P24941	P17858	Q3B765			P53378		P53212		P20053	P38957	P53933	P38282	P06102
											Q9NZ52		Q14674		P15309	P42224	Q96KN3	Q5U623	Q7Z3G2			P06738		Q12151		P32618	P14906	P54999	P39715	Q00245
											Q9H082		P38398		P32004	Q9H160	Q9Y5A7	P21709	P21781			P28834		P53883		P28495	P38622	P48524	Q06091	P53258
											Q658W2		O96017		Q16520	Module6	Q5FC02	Q9NZ52	O60907			P25369		P40561		P38272	P38713	P43565	P53197	P23293
											P19878		Q13315		P15374	P51003	P55916	P28222	P17097			P00950		Q01560		P50078	P48415	P40989	P17255	Q12390
											P53680		P04156		Q10587	Q03167	P41212	Q71U36	P02778			P53212		P32588		P40507	P53093	P36024	P38779	Q06338
											Q96CW1		P00747		P15498	P61981	Q02487	O60437	Q30143			Q12151		P53316		P38147	P40018	P13382	Q06616	P53924
											Q16613		P01100		P15882	O75175	Q96HN9	Q01959	Q9UJU2			P40494		Q00539		P36080	P16140	P24482	P38229	P48361
											P63151		P15408		P15884	Q15672	Q15910	Module16	Q53T94			P33441		Q07508		P40956	Q03761	P47166	P07251	Module46
											P25445		P08047		P15923	Q96D21	P49840	P52701	P18754			Module16		Q05900		P22209	P01119	P53124	P25454	P53061
											Q9NSC2		P19338		Q4LE79	P68871	Q9UGU0	Q13813	Module28			P53552		P32605		P14680	P43594	Q06108	P38193	P32802
											P63173		P20226		P15924	P83876	O14576	P01233	Q96NY6			P07256		P32357		P40473	P13382	P43603	Q62384	P18900
											P63208		P68400		Q6ZP16	Q9BY43	Q9UJW0	Q8NFH4	Q9BZY3			P38850		Q02260		P38274	P05030	P38089	Q06405	P38282
											P63220		Q53T94		P15927	Q9NS23	P27694	O75956	P08913			P38427		P40204		Q12270	Q03088	P04051	P22204	P36015
											Q5JVS0		Q8N726		P27694	P49711	Module13	O15083	P10586			Q12083		Q03776		P30656	P43603	P53552	P52553	P38856
											Q92636		Q969H0		P35244	Q15051	O14579	P05230	P20908			P38426		Q03782		P22141	P38867	P02309	Q12021	Q00578
											Q9UJ78		P01138		P78527	P25021	Q8TE76	Q53GL0	Q14D04			P40958		P39990		P30657	P38624	Q06160	P04456	P25385
											P67775		P08138		P17947	P20023	Q13610	Q08722	Q05B97			P35193		Q12368		P21242	P23639	P17505	Q08956	P53201
											P68032		P19438		P15976	P05412	P02792	P23258	P01031			P38080		Q17345		P40302	P25451	Q04370	P40341	P06700
											P68371		P02794		P16144	P49137	P52566	P05997	P16035			P38165		Q9UFF9		Q03792	P38689	P06787	P53858	P40316
											Q13111		P04150		P16220	Q762B6	Q9BSP0	P55212	P08476			P39742		P52272		P21243	P32588	P32589	P46995	P43621
											Q9H078		Q14994		Q13627	P15151	Q9BZX6	Q02548	Q15120			P46676		P35637		Q08018	P20053	Q12477	P36019	P38265
											P69892		P62258		P21917	Q9BRR9	Q9Y5B9	Q8IZL8	P08865			P32345		Q92973		P38293	P47104	Q06405	Q01389	Q12100
											P78317		P29375		P35462	Q13487	P08138	Q92851	P08579			P36084		P32611		P25043	P17123	P38823	P39078	P47116
											P78344		Q15788		P16383	Q6N084	Q04771	Q12879	Q6NX55			Q04199		P10080		P53243	P32796	P31378	Q02205	P54199
											P78451		P04198		P16401	P32926	Q16890	P61254	P67775			P32364		Q12386		P23724	P21672	P00358	P32854	P06838
											P78524		P20248		P16520	Q16513	Q96KG7	Q9UBT2	Q86Z02			P53252		P32827		P23639	P40016	P22140	P53901	Q04651
											P80723		P04406		P16871	Q14451	Q02548	Q02487	P32927			Q03956		P38852		P23638	P36018	P40007	P40368	Module47
											P82094		Q96RI1		P13232	Q4KMQ1	Q14209	Q7Z6G8	Q9NSA3			P38319		Module17		P25451	P42951	P41318	P35688	P40344
											O75593		P08107		P16885	Q8N5J2	Q68HC0	P62316	Q15375			P36224		P02400		P39944	P32800	P47116	P38310	P53233
											P84077		P18847		P17097	Q15654	Q92851	Q9Y2J2	Q07812			Q02805		P05318		P61864	Q08956	P30902	P38953	P40528
											P84095		P25490		P29597	P45379	O75934	Q15945	Q9H4E5			Q12159		P05317		Q06091	P48559	P32319	P40518	P25586
											P84098		P28360		P17181	Q8TB72	P06401	Q01105	Q9HAU5			P43535		P17079		Q12168	P32897	Module25	Module27	P07274
											O60341		P35354		P14151	Q92994	P55345	Q15424	Q9Y4D1			P32524		P05319		P38266	P53011	P32855	P53231	P53894
											P98082		P42858		Q12802	Q8TAE8	Q86U06	P08069	Q92870			Q92973		P10622		P47129	P32914	P40395	P36003	Q99210
											P98153		P54132		P17480	O78189	O00562	Q16777	P56945			P06242		Module18		Q04322	P53252	P40160	P38270	P38346
											P98179		P78549		P17676	P16401	P30291	Q9HB89	P62988			P25297		P40368		P35187	Q03063	P34223	Q06624	P81449
											P99999		Q12888		P30419	Q9NQ87	P78396	P18428	P54845			P25604		P14306		P13099	P19880	P21304	P32796	P45976
											P42773		Q13625		P17612	Q99459	Q04637	Q14427	Q8TBA6			Q00381		P34077		Q06673	Q03782	P15442	P07256	P31377
											P55273		Q14191		P17655	Q5TF85	Q16157	Q15653	P19878			P28707		P48837		Q03018	Q12418	Q12152	P40094	P20133
											Q00537		Q15392		P17661	O94875	P07196	P46777	O95782			P32786		Q02199		P39928	P40528	Q04603	P46954	P32591
											Q00887		Q7Z6Z7		P17693	Q9NS56	P14209	Q8N3E9	P01903			P10622		P32835		P20424	Q12216	Q06440	Q07418	P14906
											Q01081		Q86X55		P43681	P05162	P04234	P30048	Q9BZG1			P32774		P41920		P38163	P32486	P40091	P38736	Q07904
											Q01082		Q8NHY2		Q92841	P20701	O15392	P63000	P68133			P20449		P20676		Q08601	P12962	P32605	P07560	P40515
											Q92993		Q99873		P17858	P05362	Q9H7B4	O60239	O95475			P01365		Q02821		P38793	Q6B184	Q12468	P18759	P43609
											Q9UJ70		Q9H2X6		Q9NS37	P53779	Q96C32	Q9H492	Q9BVG3			Q04175		P32499		P28274	P53632	Q01649	P53731	Q06640
											P31151		Q9UI21		P17861	Q15759	P07998	P52888	Q15466			P05319		P47123		Q01684	Q02767	P48232	P53877	P38992
											Q9GZX5		P49810		Q14427	Q53GL0	P08034	Q9NUX5	P31947			P35198		P32836		P39992	Q12368	Q12347	Q08119	P81450
											Q01831		Q13564		P17900	P05783	P01308	Q96RT1	Q13438			Q01560		P14907		P38200	P46995	P52553	P48363	P36165
											Q9NXR8		Q96S59		Q6LBL5	P23258	P01343	Q9NP66	P20719			P46680		P32337		Q03735	P18410	P50113	Q08732	P39111
											Q01844		P05107		P17980	P06126	Q9BRB3	O95645	P30626			P33891		P35497		P32908	P38932	Q08562	Q12418	P32844
											Q02539		P05120		P17987	Q9UN21	P46734	P62917	P56537			P40316		Q07786		P47037	P00330	P32571	Q9URQ3	P38439
											Q02556		P45983		P27037	P42574	Q9UL26	Q86Y04	Q9Y490			P43602		P00812		P07251	P25043	Q12440	P39682	P15705
											Q02790		P45984		P18075	P55210	Q9HAT8	Q9UBY6	Q14643			P32521		P53215		P22135	P08679	P57743	P38634	Q06440
											Q02878		P53779		Q13253	P55212	P54920	Module17	P38646			Q08962		Q04491		Q12349	P31539	P47117	P32902	P46995
											Q02880		P62324		Q05397	Q00577	P60510	Q9UKQ2	Q8N988			P40434		Q03897		Q06405	P34164	P40077	P53233	P48415
											Q03112		P05549		Q03591	Q14209	P29350	O95863	Q92636			P53044		P40517		P81450	Q92316	P33314	P36018	P42073
											Q03468		P05783		P18507	P06401	P33316	Q00534	P48454			P40325		P30822		P38077	Q04839	P38272	Q06640	P30902
											Q04724		Q08499		P18510	Q04637	Q9NYN1	P62195	Q9UBW7			P40395		P33331		P09457	Module13	P38867	Q08446	P21801
											Q08117		Q9UN21		P18564	Q16157	P27037	O15055	Q14188			P38760		P07273		P01097	P32899	P48566	Module28	P42841
											Q15653		P09429		P18621	Q1PBM2	Q9Y210	Q9BXL7	Q71U36			P33895		P49687		Q06103	Q06340	P43583	P30283	P28834
											Q4VBQ6		P42574		P62826	Q92574	P28222	P55055	Q96FZ7			Q12306		P49686		P40016	Q12161	P61864	P28495	Module48
											Q04721		P49716		P18754	P07437	O00401	P06734	Q01449			P57744		P40477		P39521	Q07921	P11972	P33411	Q08961
											Q04837		P55210		P18846	O00401	Q9UQ35	P07550	P19419			P36094		P21827		Q12199	P01366	P53919	P39685	P47129
											Q9Y4F4		P55212		P53539	Q9H7B4	P05162	Q15599	P31689			P31109		P19880		Q12028	P53924	P06784	P48581	P53299
											Q9Y383		Q00534		Q96RU7	Q5U5U6	Q9BPW2	P48736	P13164			P38871		P46970		P38627	Q05785	P53169	P53847	P00420
											Q9UNN5		Q00577		P18858	P07996	Q9Y5N6	O00716	P13010			P32867		Q02629		P34221	P25333	P17157	Q03630	P40555
											Q9UJ41		Q02548		Q7Z2E3	Q15628	Q15959	Q03014	Q9H093			P36037		Q12315		P38063	P05626	P25567	P17898	P20606
											Q9NXK8		Q14209		Q9UQB3	O60341	Q14328	Q8N2M8	Q9BVK8			P37296		P20449		Q12417	P17255	Q06673	P36103	P16664
											Q9GZT9		Q68HC0		P19022	Q96LC9	Q16527	Q9NS37	Q9UPY8			P40160		Q04839		P28004	Q02196	P53150	P33767	P32354
											Q9Y376		Q8IZL8		P19174	P30304	Q9UM63	Q9P2E9	P01243			P05318		P33307		P53632	P30665	P32558	P22214	P32570
											Q05586		Q92851		P35968	P82933	Q9UHB7	P48023	Module29			P17123		P40069		P24004	P47054	Q04437	P36224	P32767
											Q05BZ9		P55345		O15514	Q2QGD7	Q99719	P16401	Q9UME2			P38889		Q06142		P33760	P46670	P39990	P22336	P48582
											Q05D06		O00562		P19387	P51587	Q15700	O75381	P42685			P38272		P52918		Q06208	P57743	P47113	Q00816	P38886
											Q06190		P30291		P19388	P49840	Q13416	P19174	P00813			P31374		Q99189		P40164	P38273	P53313	Q04067	P53277
											Q7Z4J5		P38936		P52434	Q96D09	P63261	P28340	P19256			P40187		Q05166		P53941	Q12045	P23833	P32491	P53617
											Q06481		P78396		P52435	P24928	Q9UBZ9	P24821	Q9NRW3			P38863		P40457		P47083	P34077	P38968	P32873	P25390
											Q07065		Q04637		P53803	P02461	Q8N2M8	P31269	Q9Y605			P46949		Q02630		P53959	P38769	P33759	P05453	P38719
											P08631		Q92574		P62875	P10599	Q9UII6	O60341	P0C870			P53108		P36161		P16862	Q04477	P47090	Q12165	P43573
											Q07869		P07196		O94763	P27348	Q9H082	Q68DK3	Q8N754			Q06216		P52593		P33322	Q03835	P32325	P38760	P21374
											Q9NXG9		P31948		Q6NX55	P57738	Q9UMS0	P23634	Q6R327			P16370		P52891		P53919	P51996	P33441	Q12518	Module49
											Q9H307		Q6FG59		Q96C15	Q14103	P02461	Q96CU9	Q9H078			Q12365		P47054		P35181	P38352	Q02875	P13517	Q12107
											Q08174		Q9H7B4		P19429	P27695	Q9BZY0	Q5XPI4	Q03113			P53900		P39685		Q06245	P49955	P39727	P40515	P41817
											Q08380		O00716		P01375	Q8NDS5	Q9UNK0	Q96FZ7	Q9UMG1			P33759		P46674		P32895	Q06815	P52488	P39001	P32854
											Q08752		P18146		P19784	Q9H201	Q8MGT5	Q96L91	P23469			P32497		Q04175		P38689	P16861	Q04067	P32801	Q12488
											O75145		Q05516		P37231	Q9Y4C8	Q9UEE9	Q5T124	P55196			P52891		P38181		P25694	P14242	Module26	P21306	P46985
											Q9GZM7		P08134		P19838	Q9UBU7	Q05066	Module18	Q15836			P53313		P40066		P38315	P32844	P32570	P29465	P32525
											Q6P142		Q15628		P52655	Q8IU57	Q99523	Q9UHP3	P15151			Q12449		P32618		P25632	P53129	P53108	Q12154	P38699
											Q16777		Q96FE5		P52657	P15882	Q15392	P05108	P62487			Q08214		Q04934		P43609	P53949	Q03018	P41277	P32911
											Q71DI3		P08913		P24941	P33552	P11182	P27487	P04733			P53845		P38200		Q12154	P32790	P46947	P39007	P32599
											Q0VAB1		P09651		P20337	Q9UES7	P13747	O14640	Q9H3U1			P32908		P38329		Q12125	P32797	Q06580	Q00416	P11746
											Q0VD86		Q9UNY4		Q9H1K0	P54252	Q6P0Q8	Q9Y4G2	Q8N6Q3			P22035		P38817		Q07622	P53883	P32479	Q99186	P25559
											Q10567		P10244		P20338	Q8N653	Q63HR2	Q7L014	P11465			P38344		P40355		P32495	P34226	P43535	P36085	P32829
											O75334		P10275		Q15276	Q99715	P60660	Q495Z4	Q9UPZ9			Q04264		Q03220		P12688	P29055	P21372	P39083	P40048
											Q13136		P19793		P20618	Q3B890	Q6MZU1	Q13283	Q5TM15			P48524		Q03735		Q03935	P36068	P38719	P30665	P08431
											Q12772		P43699		P20645	Q9Y2U8	Q9UQB8	Q14994	P50479			P32457		P39523		Q03338	P32324	P53067	P47117	P53853
											P36956		Q15596		P20700	Q9BZW8	Q9H2Y7	Q9Y6K9	Q8WYF2			P39875		P40167		P40960	P06784	P38995	P36009	P21242
											Q12800		Q9Y618		P32942	Q7Z2K8	Q05835	Q14980	Q59H46			P22336		Q05672		Q03407	P19658	P32854	P25301	P47035
											Q9NXD2		Q9Y6Q9		P49840	Q13485	P47900	O15392	Q96SV5			P20459		Q12390		P53252	P27614	P53939	P24870	P07276
											Q16891		Q96BY2		Q13547	Q12851	Module14	P08238	P35398			P20434		P38749		P40510	P61864	P48363	Module29	Q03835
											Q9UNK0		P10828		P20908	Q7Z6K1	P05198	P11177	Q8TAR6			P07278		P35729		P40094	P38764	P22216	P06704	Module50
											Q96KB5		P10599		P08133	Q99418	P55210	Q15120	O60282			P32910		P38315		P43573	P36003	P39707	P39108	Q07887
											Q13017		Q9H3M7		Q07666	P53634	P15882	O75494	P78346			P08153		P39705		P25382	P38266	Q12151	Q08278	P38257
											P42229		P49841		Q99704	O95551	Q09028	P08865	P56279			P33520		P47027		Q02793	P32855	P25635	P42846	P47822
											Q9NX61		P10636		P21246	Q5H8A3	Q9UJ78	P25024	Q7KYP7			P06839		P46673		P33203	P38793	Q12208	P38203	P31539
											Q13118		P63104		Q14974	P10636	Q16543	P09382	Module30			P23624		P53011		P38339	P47166	P00360	P38304	P46679
											Q13129		P10809		P21333	P07948	P08107	Q15464	P83876			P39717		P39713		P28496	Q06405	Q12066	P39952	P33307
											Q13137		P10826		P21453	Q7Z4I7	P08254	Q86SG3	P28062			Q12361		P06773		P32464	P81450	P38302	P06100	P07269
											Q9NWT1		P10827		P28221	O76003	P20936	Q15633	P60510			P43594		P38637		Q08956	P42846	P38863	Q03954	P36131
											Q13162		Q00403		Q8IUH5	P42685	Q96KQ4	P37231	Q8TEW0			Q12149		P04456		P41277	P38590	P14681	P20053	P13712
											Q13219		P11021		P21579	Q9BY67	P36897	Q6ZWB8	Q9Y2D1			P15891		Module19		P47011	P36019	Q03792	P50278	Q04087
											Q13243		P11387		O76080	Q13490	Q9H211	Q9UM54	P46092			Q12462		Q04651		P27472	Q01590	P38293	P53261	P08539
											Q13277		P48552		P21580	Q7L0Y3	P04908	Q9UL45	P47897			P28004		P39727		P13045	P52286	P23724	P38144	P53168
											Q13283		P11474		P21964	P17980	P19256	Q5RKV6	Q9Y6D9			P26755		P15367		P33299	P38699	P23639	P38855	P38624
											P80217		P51843		P22392	P03956	P02749	P13164	Q92995			P32844		P46965		Q08444	P36037	P39944	P36104	P41543
											Q14765		P30279		P54274	Q6Y1H2	P08559	Q13105	Q7L1W4			P32800		P46956		P33313	P42944	P17442	Q07921	P26309
											Q13310		P30281		Q9Y4H4	P55916	Q15120	Q9NR34	P54762			P00724		Module20		Q04217	P33760	P61829	P53163	Q00723
											O43324		P12814		P68036	Q76FK4	P14210	Q86W08	Q7Z3B3			Q04307		P13712		P34223	P32639	P53130	Q06224	P32336
											Q13367		P35221		Q9Y5K6	O43541	O75494	P63244	Q59GA2			P14242		Q04199		P32336	P24004	P39935	P50091	P25847
											Q9NWN3		Q92831		P22692	P61254	P08709	Q9Y4A8	O60921			P28829		Q12495		P38931	P23624	P08153	P46985	Q08949
											Q13445		P12956		Q9NQC3	Q5ZEZ2	P08727	Q9UBH0	P51798			P35179		P32447		P53258	Q06630	P47064	P25586	P36047
											Q13484		O75528		P22695	Q53QP3	P09132	P17676	Q59G95			P36024		Q04003		P31383	P40956	Q08746	Q04372	P25296
											Q13503		P13010		P23246	Q9H939	Q15464	P60660	Q05AH0			P20095		P40963		P53853	P53064	P53437	Q04894	P41807
											Q13569		Q92830		P26447	Q9BYV9	P58876	P35813	Q9P246			Q04603		Q99314		P53322	P27351	Q02825	P40217	P33306
											Q13608		P15311		P78534	Q00887	P0C0S5	P30461	P15884			P53032		Q9Y294		P23644	P38431	Q08773	Q04005	Q12432
											Q13610		P13598		P23381	Q96PY6	P10275	Q9Y210	Q9Y4C8			P32336		Module21		P25344	P40512	P14737	P00420	Q12161
											Q13617		P13631		P23458	P14550	P19793	Q9BV20	Q92882			P00958		P52917		P20134	Q05787	P38112	Module30	P29703
											Q16531		P14373		P48551	Q8WXJ7	Q9Y618	P55316	P08253			P47011		P39929		P38840	P07342	P37296	Q12129	P19735
											Q13772		P14598		Q15291	P98170	Q07812	P35080	Q9NR28			Q00245		P53272		P40204	P53297	P39987	P53280	P48439
											Q13795		Q16539		Q13418	P62263	Q13323	O14874	P49802			P46655		Q06263		P43535	P32895	P20437	Q06479	Q06406
											Q14004		P33552		Q96QL3	P62324	Q9BXH1	Q5C9Z4	Q96QK8			P38784		Q04272		P32563	Q05016	P38862	P47821	P05375
											Q14011		P41002		P33151	P53667	P10828	Q9NZ08	Q5ZEZ3			P20133		Module22		Q12318	Q03956	P19736	Q03465	P38956
											Q14112		P53350		P46734	Q9UI01	P63104	Q63ZY6	P49716			P19146		P29295		P40013	P32354	P40565	P53974	P31109
											Q14134		Q13635		Q01081	P47756	P62829	P21246	P62508			P39524		P43639		P23595	Q00816	P18888	P39113	Module51
											Q9Y2X8		Q86WB0		Q9BXW7	Q99966	Q9HCE0	Q96FW1	O14579			P10363		P15790		P40335	P40567	P38957	P39713	P43638
											Q14155		P14921		Q1RMC1	Q9NQT4	P26641	Q9UPM9	Q8N302			P35180		P19454		Q05568	P43563	P33339	P14922	P06773
											Q14186		Q9UER7		P35609	P35968	Q07960	P05198	O95751			P38346		P38930		Q04272	Q02629	P25333	Q12018	Q12469
											Q14203		P14923		Q9H5J0	P15170	P38646	P35754	Q03468			P32566		P15646		P38932	P00856	P00724	P21243	P53261
											Q14213		Q9NSA3		Q59EB3	P43121	O60462	Q9BRK5	Q16890			P26449		P33750		P49956	P25490	Module27	P38624	P01149
											O15111		P15172		Q9HCT0	Q8HHH1	Q9NQ87	P51814	Module31			P40328		P14164		P27476	P38781	P47089	P38293	Q08496
											Q14444		P15173		P52272	P46940	O75051	Module19	Q92610			Q03758		Q01159		Q12273	P38794	P32366	P23724	P36049
											Q14511		P15407		Q8NCR6	Q9NXD2	P13746	P50454	Q02779			Q12415		P47166		P29465	P33411	Q02931	P38764	Q05583
											Q14515		Q16520		Q13454	Q9HDC8	Q9UBY6	Q00537	Q9P0V3			P00175		Q02555		P32897	P38146	P11433	P23624	P22203
											Q14533		Q10587		Q96PM5	P25686	Q9UBF8	Q9UPZ9	P63173			P06775		P33322		P47171	P43682	P46956	P04819	P19073
											Q14653		P15884		Q9NVP2	Q86U70	Q9BV44	Q99467	O95793			P21339		P53919		Q05359	P19736	P53070	P32844	Q12276
											Q14669		P15923		Q96C92	Q16630	Q86U86	P23246	P35226			P40090		P32495		P38823	P04387	P16521	P34758	P33400
											Q14671		P15927		Q8IWI9	P15104	Q02246	P27658	O94907			P32601		Q12460		Q01939	P53633	P06783	P40303	Q12050
											Q14764		P27694		P46459	P62829	Q75MZ6	Q9Y3R0	Q16484			P32864		Q12499		P53971	P39013	P38353	P36130	P31111
											Q14781		P35244		Q9BZY1	Q86XS8	P13164	Q9H461	Q548X2			P10862		P28007		P52272	Q12034	P33411	P48566	P47104
											Q14803		P78527		Q92629	O43172	Q13435	Q9GZX5	Q59HC3			P53857		Q6Q547		P47074	P39077	P39946	P38112	P47110
											Q14919		P17947		Q05086	P43246	O43294	O60880	Q6PK12			P32796		P25582		Q01477	Q04110	P32611	P53243	P38883
											Q14956		P15976		Q92956	Q96MX4	Q7Z6A9	Q8WW24	Q8WYB7			P22209		Q03280		P38011	P06738	P38910	P47134	Q12503
											P12755		P16104		Q9NXI0	P35606	O14939	P16035	Q8WYC0			Q06032		P25586		P38112	P17505	P33323	P47050	P49956
											Q15018		P16220		Q9HCK3	Q504Q3	Q9UJU2	P10415	Q8WYC3			P54199		P42846		P57744	Q00362	P38840	P38352	P35194
											Q9C0K7		P16949		Q14761	Q14112	Q9UBK2	Q7Z465	Q8WYC5			P47049		P38011		P32803	P22515	Q03973	P39742	P23301
											Q15025		O00255		Q16890	Q9P2K8	Q9BT78	Q92934	Q8WYC8			P38932		P53254		Q03071	Q01852	P40348	P38291	P40496
											Q15036		P17676		Q9UJY5	Q92499	Q15047	Q03135	Q8WYD1			P52553		P34216		P39081	P14359	P53152	P53633	Module52
											Q15038		Q9NS37		Q9Y3I1	Q14160	Q9BT81	P49841	Q8WYD4			P38793		P10081		P36054	P53243	P24870	P33199	P47160
											Q15113		P17861		Q8TF05	Q96C32	Q9NRW1	P10636	Q8WYD7			Q08245		P38719		P40509	P40479	P24814	P40434	P17709
											Q15149		P17980		P31785	Q96SV5	Q6VY07	P10644	Q8WYD9			P54861		P38333		Q07980	P00358	P09734	Q00618	Q03655
											Q15227		P18846		P47712	P23458	Q15645	P62993	Q8WYE0			Q05949		P53094		P33301	Q07508	P53755	P01149	P28829
											Q15233		P53539		P45378	Q15648	Q15554	P10827	Q8WYE1			P38989		Q02773		P20095	Q06091	P32944	Module31	Q08162
											Q15238		Q96RU7		Q2HNT3	P20042	P28340	Q96AJ1	Q8WYE2			P33411		Q07381		P36104	P47134	P20081	Q06340	P01119
											Q15326		P01375		Q7Z401	Q14CJ1	Q9H0E2	P10916	Q92932			P39720		P40160		P25604	P53116	P23638	P32838	Q07896
											Q15361		P19447		Q8WYC1	P19793	P53621	P25685	Q9UHV7			P53851		P40055		Q02931	Q06407	P53830	Q99394	P38622
											Q9C0J8		P19784		Q9H2M9	Q9HB90	Q16534	Q99933	P53999			P34226		P53914		P26039	P39531	P32074	P20424	Q00684
											Q6IPF4		P37231		P68032	Q6QNY0	Module15	Q12982	P17302			P23292		P42945		Q07904	Q03338	Q12342	P17065	P06244
											Q9BZR6		P25963		Q6NSL9	P10144	Q13352	P48552	P02671			Q03465		P25635		P52553	Module14	Q07418	P53115	P46948
											Q15370		P19838		P29317	Q6ZVM7	O15055	P51843	O95208			P38266		Q02354		Q06200	P40013	P38274	Q12427	P40477
											Q9Y2T4		P52655		P31689	Q04917	Q09013	P51813	Q8WYF6			Q04322		Q05946		Q03096	Q06604	P30656	P09938	P24719
											Q8N122		P52657		Q6ZN57	Q08170	Q7Z3W2	P49815	Q9NQR1			Q06340		Q06078		P40303	P18562	P38793	P31109	P53927
											Q9BVC4		P24941		Q14738	Q99942	Q9Y2J2	Q9NTJ5	Q16270			P39955		Q08444		P53600	P32500	P39926	P36094	P24482
											Q9BZK7		P20333		Q13951	Q07869	P08631	Q8WW01	O95983			P12385		P40362		Q02354	P43574	P39992	P46671	P00950
											Q15459		Q14995		P62316	P28161	Q9UKT8	P55851	Q7Z465			P47152		Q12220		P50111	P12868	P38691	Q12503	Q04031
											P24864		P20749		Q9NYA4	P13746	Q15054	Q8N6Q3	Q9HBE1			Q05670		P39730		P18239	P39936	Q03220	P35190	Module53
											Q15554		P49840		P12814	Q9Y618	P13598	Q9H3Z4	P49767			P35210		Q04217		P38907	P38838	P33895	Q03735	P46949
											Q9BY67		Q13547		Q9Y5X1	P16233	Q7Z569	Q6UWM0	P18075			Q12447		P45818		P53900	P46681	P22135	Q00403	P32849
											Q15573		Q9UBN7		Q95HN7	Q7L5N1	Q92997	P56279	Q92608			P53258		Q04305		Q12469	Q12168	P00830	P17123	P35187
											Q15633		Q9Y230		Q14186	P28221	O95551	Q03181	Q13595			P48412		Module23		P42944	Q07930	P81449	P40494	P38163
											Q15651		P21246		Q14781	P62330	P06126	Q9BPW2	P61966			P48581		P53540		Q12460	P38907	Q12165	P12683	P38991
											Q15654		Q14974		Q9BV44	Q5SXM2	Q7LDD5	P61218	P04437			P39958		P38863		P0C0W9	P32525	P48836	P53550	P14737
											Q15669		P51587		Q6P4E1	Q9Y2B9	P11362	P68104	P55789			P39928		P32380		P41810	P40457	P10507	Q04264	Q12514
											Q7Z460		O76080		O95166	Q99612	O95838	P51003	Q09428			Q08601		P11927		P36027	Q06096	P36048	Q08236	Q04149
											Q15771		P21580		Q13487	Q9H0M0	Q00653	P78534	P01583			Module17		P06704		P38257	P39112	P38348	P39013	P40541
											Q9Y2U8		Q99612		Q15149	Q9NS37	P07355	O43719	Q9UPB4			P38262		P33419		P40009	P20424	P47058	P32334	P36000
											Q15811		P24864		Q7Z6E9	P08908	P10809	Q15427	Q14172			P53685		P36094		P21524	Q06525	P89886	P38753	Module54
											Q15916		P36873		Q8N4W3	P08246	P10827	O14617	Q8WYF4			P14832		P46675		P40327	P53735	Q12518	P53851	P25299
											P23511		P61024		Q9P202	Q08554	P11142	Q8TF05	Q13761			P36124		P39723		P17255	P29465	P11075	P46679	P38304
											Q16363		P25054		P08172	Q9P137	Q99933	Q9NQC3	Module32			P40480		Q12365		P04456	P33323	P00445	P28707	P14922
											Q9BXP8		Q13363		Q9UHP3	Q9BXP5	P11310	Q02556	O60381			P25357		P53159		P32356	P33759	P04451	P32591	P33298
											Q16537		P49736		Q9P0J0	Q53QZ3	P11465	Q9HCX4	Q8WYC4			P53096		Module24		P53150	P32611	P39925	P04786	Q01159
											Q16543		Q14566		P35226	Q9UKN5	Q08947	O15519	Q99467			Module18		Q02775		P06100	Q04149	P01097	Q02516	Q12321
											Q16576		Q99741		Q9Y5K2	Q15113	P11532	Q92918	O60583			P22214		P33411		Q01217	Q05900	Q04217	P38147	P38112
											Q14289		P25208		Q9NTZ6	Q13191	Q14205	P04066	Q96FE8			P01123		Q03654		P53861	Q00381	P00958	P33331	Q03654
											Q16630		Q13952		Q9NPH3	Q13017	Q16484	P38919	P30085			P53271		P32523		Q12100	P25586	P27515	Q08683	P35189
											Q16651		P49407		Q5T4K5	Q9H5K3	Q548X2	P28331	Q9UMK6			P43621		P21374		P38838	Q06891	Q08961	P38793	P38316
											Q16667		Q8IUD2		Q15843	P21980	Q6NSJ9	Q9Y5P8	Q9UMK7			P32074		Q04048		Q12450	Q07688	P06242	Q06339	P17505
											Q9NWM3		Q8N668		Q04864	Q05D06	Q6PK12	Q9UNI1	Q9UPB5			Q06096		P38302		P35197	Q12306	Q12452	P38817	P38328
											Q1RMC1		Q9Y297		P57057	Q14790	Q7KYP7	P62805	P21802			P53079		P53277		P42841	P53845	Q12034	P38691	P40009
											Q2M389		P26358		P62266	Q9UKX3	Q8N754	Q13794	Q2TB20			P41810		Q12309		P39875	P05453	Module28	P13711	P53883
											Q2QGD7		Q9UBC3		Q9H082	Q9NP66	Q8WTQ2	Module20	P37198			Q01590		P28320		P33420	P40513	Q04373	P07257	Q03125
											Q2VYF4		Q9Y6K1		Q64FK2	Q9NXR8	Q8WYB8	Q9UPB4	P17301			P32602		Q06091		P47104	P46669	P17214	P06700	P39720
											Q330K1		P27348		Q8TEI3	Module7	Q8WYC3	Q9NQL2	Q14671			P40094		P24384		P40328	P27796	P53250	Q06409	P12294
											Q3B890		P21127		P61952	O60716	Q8WYC4	Q96NY6	P17947			P25385		P20095		Q02939	P40020	P25491	P38315	Module55
											Q3B891		P49815		Q86TG7	Q6P671	Q8WYC5	Q9ULX3	O75821			P53959		Module25		P38828	P42843	Q03655	P33201	P04456
											P16220		P55851		Q96LD8	Q9NVJ2	Q8WYC6	P10809	P07550			Q04338		P35203		P34110	Q12406	P36084	P27614	P15367
											Q3LRH8		P55916		Q8NFD5	P62847	Q8WYC7	P08254	P02679			Q03322		Q06675		P28006	Q99383	P38637	P32895	P13045
											Q3LRJ6		Q9UIF7		P56693	Q9Y566	Q8WYD0	Q6ZN18	Q6QNY0			P40482		P17106		Q12749	P53858	P38203	P28007	P02994
											Q3MI07		P27695		O43150	P08833	Q8WYD3	Q07021	Q9BXH2			Q12255		P32389		Q12250	Q06708	P46674	P23292	P13434
											Q3YB49		P28702		Q9BV73	O60879	Q8WYD4	P25116	P14174			P36015		P40573		P53185	P47152	P47049	P32915	P16522
											Q3YB50		P49116		P30443	P10827	Q8WYD6	O43683	Module33			P32912		P53298		P33754	Q03308	Q07921	P33307	P32381
											Q3YB52		Q92994		Q96AT9	P61586	Q8WYD9	Q1PBM2	P49137			Q12241		Q03081		P32905	P38696	P35189	P28274	P38692
											Q3YB53		P28749		Q59FP9	P49354	Q8WYE1	Q08947	Q5STA5			P15303		Q12041		Q07688	P13433	P41697	P22224	P25359
											Q3ZCQ8		P29466		Q9UKS6	Q9Y5N6	Q8WYE2	Q14172	P61201			P22804		P32504		P36049	P17555	P38920	P32479	P41834
											Q495X4		P54252		Q13573	O95793	P16871	Q14174	P51693			P11075		P40969		Q06216	P01149	P32354	P02568	P53010
											Q496Y0		P30041		P21709	P33681	Q9HC62	Q14205	Q96NW7			P40509		P47134		P32497	P25379	P09457	P39955	Module56
											Q49AG3		P30153		Q8IZW4	Q9UNI1	Q8WYD5	Q16428	Q7L5Y6			Q08144		Q02732		P38757	P53108	P33334	P43602	Q01329
											Q4EW25		Q03113		Q13017	Q5T7V8	Q92538	Q16484	O15523			Module19		P36012		P25635	P43565	P06103	P48412	P38689
											Q92558		P30260		Q9H2X3	P01911	P48444	Q6NSJ9	Q92966			Q12071		P35201		P34730	P43554	Q00245	Q05949	P53036
											Q52LD0		Q9UM11		P33991	P02671	P52434	Q6PK12	Q04759			P32803		Module26		P43682	P53082	P25293	Module32	Q08208
											Q53F30		P30304		O43765	Q99836	Q8WYF1	Q7KYP7	O00470			P48415		P25490		Q08214	P38063	P38703	P35194	P25367
											Q53G15		P30305		P49356	P06576	P41586	Q7KZ40	Q9UQ84			P53953		P32561		Q12161	P38193	Q03898	P46957	P38132
											Q53GS9		O14649		Q6AZ91	P02787	P59780	Q8TCV2	Q9BXP5			P36116		P22579		P38193	P16862	Q02159	P39944	P01097
											Q9NWK9		P31946		Q9H6N3	P05106	Q9NQX7	Q8WYB7	P84098			P38968		P42845		P33767	P34160	P32336	P53959	Q03558
											Q59ED4		P49685		P56945	P78396	Q9Y4I1	Q8WYB8	Q10587			Q99260		P46679		P20435	Q04226	P05319	P11633	P32607
											Q59FM7		P33316		Q9UBU9	O15519	P38117	Q8WYC0	Q8N6C5			Q04491		Q12427		Q06137	P35181	Q04062	Q04377	Q04175
											Q59H80		P33991		P18054	P05112	Q6UN15	Q8WYC4	Q99704			P47061		P50104		P32453	Q06245	Q12045	Q03834	Q12433
											Q5HYI6		Q5T5U3		Q9UIK4	P08621	Q9UN37	Q8WYC5	P25445			P39904		P38699		P19812	P25694	Module29	P25694	P24867
											Q5JQA2		P98161		Q9NZD4	P08709	Q8WW01	Q8WYC7	Q14566			P54837		P36085		P32481	P25591	P53550	Q05930	P00854
											Q5SYB0		Q9NQB0		Q9NRW7	P09038	P31512	Q8WYD1	Q9Y5X9			Module20		P38429		Q06819	Q12125	P01123	P31377	Q08685
											Q5T124		Q9UJU2		P46778	P54762	Q8WYE5	Q8WYD2	Q06124			Q04048		Q03010		P21538	Q03935	P38270	P48559	P53953
											Q5T4S7		P35232		Q96BQ5	P58876	Q7Z307	Q8WYD5	Q96SZ6			Q03654		Q07458		P53271	P40054	Q03533	P32867	Q06224
											Q5T5Y3		P35398		Q9BYV9	P36507	P22735	Q8WYE0	P46019			P21374		Module27		Q03956	P53847	Q08581	P06780	P47117
											Q5T6F0		P35609		Q8N5J2	Q7Z465	Module16	Q8WYE1	P13232			P32523		P06778		P22214	P25382	Q06411	P32505	P43565
											Q5T6S3		Q13573		Q5JQA2	P10828	Q9H4L4	Q8WYE3	Q99828			P38302		P25454		Q92331	P53207	P25575	Q02875	P39521
											Q5T7N2		P36956		Q15819	Q06124	Q2I5I4	Q8WYE6	Q9NXF1			Q12309		P32863		P43593	P53295	P53604	P01123	Q03818
											Q5T7W0		Q14686		P57082	Q969Q1	Q4LE79	Q8WYE8	Q15850			Q06091		P38953		P25299	P20448	P53735	P02994	Q06102
											Q5T9M4		Q15648		Q9Y605	P11310	Q96KQ7	Q8WYE9	Q96D09			P53277		P26754		P53248	Q08553	P12754	P20050	P53965
											Q5TD97		Q5VT06		Q9UP81	P11474	O15400	Q8WYF0	Q8WXE1			Module21		P26755		Q05775	Q03774	Q99195	Q12349	P52960
											Q5TF09		P37837		Q9Y679	P11532	Q5ZEZ2	Q8WYF3	Q9NZN9			P32639		Module28		Q12260	P47027	P53633	P38077	P39076
											Q5U3B7		P52701		P61218	Q14205	P24043	Q8WYF4	P52657			Q12420		P53886		P47068	P39987	Q99383	Q04225	Q17345
											Q5VU43		Q7L590		Q5VZK9	Q16428	P55789	Q8WYF5	O43639			P36048		P09798		P21801	P32610	P32504	Q12199	Module57
											Q5VW36		P39687		Q13438	Q59HC3	Q7KZ40	Q8WYF6	P51812			P40089		P14724		Q04603	Q07622	P46655	P33322	P38348
											Q5W9H1		P42166		Q99640	Q8N754	Q86UL8	Q02539	Q8TE77			P38203		P16522		P38283	P17214	P28791	Q12420	P34162
											Q5XLT4		O95926		Q9NUL2	Q8TCV2	Q06124	Q13526	P31327			Q06406		P38042		Q04370	P32479	P39515	P32864	P33332
											Q5XPI4		P28331		Q92540	Q8WYB8	Q8WYE4	P15311	Q2YFE1			P53742		Q12440		P40360	Q08285	P53295	P25382	P17898
											Q5YLB2		P46940		Q5T5Y3	Q8WYC1	Q8WYE6	Q2YFE1	Q14160			P20053		P25453		P11076	P53271	P19263	P53252	P43588
											Q5ZEZ2		P61289		Q8NHL6	Q8WYC3	Q8WYE8	Q9NYG2	P36507			P40204		P38086		Q04792	Q06208	P07248	P24719	Q08920
											Q5ZEZ3		Q13151		Q9NQR3	Q8WYC5	Q8WYE9	Q13098	Q5D1E8			P53905		Q08562		Q02884	P38757	P38439	Q03654	Q12157
											Q64FK2		Q13263		Q8N6C5	Q8WYC9	Q8WYF0	Q8WYD0	Q92561			P40070		Q08683		Q07528	P35197	P26449	Q07980	P53040
											Q64FK3		Q92859		P23634	Q8WYD2	Q8WYF3	P16284	P62328			P33334		P53068		Q99209	P06781	P35191	P53043	P36016
											Q66GS9		Q9UKV3		Q8N0X7	Q8WYD3	Q8WYF4	O75096	P16104			P25644		Q12107		P25367	P43592	P34162	P40090	P53742
											Q68CP9		P42685		Q9P137	Q8WYD4	Q8WYF5	P46100	Q04756			P40018		Q12157		P48813	Q12749	Q02336	P28708	P33759
											Q68CR1		P42694		Q9NR48	Q8WYE0	Q8WYF6	Q7Z4I7	Q3MI39			P32827		Q04601		P20133	P40468	P06778	Module33	Q12045
											Q6AHZ1		Q06609		P53634	Q8WYE2	Q9UME2	P07204	P0C869			P49704		P50082		P18480	P07390	P35729	P52593	P06242
											P10586		P43351		P43694	Q9HCT0	Q9UMG1	Q8N2Y8	Module34			Q12517		Module29		P32597	Q04693	P47172	P11914	Module58
											Q6DJT9		P43686		Q01629	Q6PJW1	Q9UMK7	P34932	P29992			Q06217		Q04477		P32911	P46964	Q03407	P50108	P47171
											Q6IE81		Q92753		Q16527	Q8N8D1	Q9UPB4	P11831	P84996			Q03338		P40460		P28007	P38232	P40094	P38995	P46680
											Q6IN79		O60239		Q9UL26	P31930	Q9UPB5	P17677	Q13162			P47093		P40507		Q04636	P48568	P06775	Q06102	P38814
											Q6LBI8		Q04864		Q96CW1	Q8N2W9	P11831	Q14185	Q8IXH7			P19735		P40014		Q06631	P32793	Q06340	Q12329	Q12318
											Q6LC06		P46060		O00255	Q9UEH4	Q92831	Q9NYB0	P02461			P43321		P33895		P37366	P49704	P12945	P47019	P21538
											Q6MZP7		Q92905		Q5JTV8	Q5T5U3	P12956	P02766	P49336			P57743		P53632		P16151	P53104	P41817	P13434	P53281
											Q6NSL9		P46777		P46939	Q7Z434	O75528	P09668	P30260			P47017		P38989		P53079	P53823	Q04004	P33755	P38859
											Q6NW12		Q16621		O60496	A0JLT2	P13010	Q13263	O43493			P22147		Module30		P40087	P53032	Q01159	P40064	P40567
											Q6NX68		P46937		P32246	P55854	Q92830	Q8N8S7	P04118			P49960		P32829		Q6Q547	Q05123	P53622	P36165	Q06108
											Q6NZY4		P67809		Q53QP3	P62873	P10153	Q14761	Q01970			P53550		P12753		P39730	P00890	Q12159	Q03338	P43561
											Q6P1X5		P48436		Q96G75	P48039	P13497	Q92859	P61604			P39998		P33301		P40339	Q07657	P33328	P30657	P53295
											Q6P3U7		P48443		Q8N392	P62070	P15311	Q6LCG8	P48059			Module22		Q06032		Q02555	Q04264	Q03125	P38782	P53685
											Q6P3W7		Q92731		Q92738	O95759	P13693	Q14152	O75496			Q08685		P31111		P32341	Q99181	Q12450	P38063	P53628
											Q6P3X3		P48788		Q15366	P00966	P46939	P32121	P06400			Q01329		P53061		Q12523	Q12420	P38624	Q00711	P41832
											Q6P4E1		Q9Y2X7		Q92974	Q15428	O95475	Q9NZ42	O78189			P39081		P25301		P38819	P26343	Q12433	P38766	P32807
											Q6P671		P49711		P61981	Q14344	P28161	Module21	Q8N2N5			Q06632		Module31		P20457	Q12321	P25569	P25046	Q12241
											Q6PD62		Q13416		Q9ULU8	P01040	O43818	P62330	Q9H7M9			Q06102		Q05583		P36010	P40091	Module30	P48510	P32828
											Q6PF15		Q9Y5N6		P31269	P31947	P68032	O95166	Q9UBP6			P38827		P38829		Module3	P35497	P15938	P45976	P32453
											Q6PGP7		O95863		Q16537	Q8NG31	Q9NYR9	P43686	P43681			P36104		P17123		P53633	Module15	Q03776	P11927	P54861
											Q9Y2K7		P50549		P48061	P48736	Q6IPF2	Q9HCE0	Q9NPD3			Q08285		Q12208		P43621	P50105	P53191	Q03048	P19262
											Q6PKN3		P50613		P61081	P48552	Q96IY1	P78524	P49685			Q05636		P18562		P53879	P53952	P20795	Q03162	P33322
											Q6SA08		P51449		Q9UIF7	P38117	Q6NSA0	Q96BY2	Q86U06			P53859		P38713		P38353	P38313	P32908	P38789	P38153
											Q6TPI8		P51532		Q63HR2	Q8WYH8	P35916	P36956	Q3V6T2			Q12102		Q07930		P02568	P53877	Q05359	P19735	P51862
											Q6UVK1		Q8NFD5		Q71U36	P26447	P35754	Q9UME2	Q02750			P46948		P46995		P39014	Q12301	P38872	P32558	Q00776
											Q6UWL2		Q9BXW9		Q92843	P49286	Q13127	Q9UMG1	P36941			Q12277		P47176		Q07794	P33122	P48439	P38837	P40091
											Q6W6M6		P51608		Q5T7V8	Q9BYM8	Q9UL19	Q9UPB5	P19784			P48240		Q06525		P38779	P53248	P27472	P21801	P31384
											Q6ZN04		P34932		Q7Z5K2	Q9NZV8	P10144	Q9Y2S7	O00566			Q03323		Module32		Q00916	P39515	P43573	P36012	P32944
											Q6ZN18		P52292		Q9Y6M1	Q8WUH2	Q14764	P12081	O15105			P43132		P18851		P38703	P43593	Q99380	Q08018	P41810
											Q6ZN30		Q8NI70		P21781	Q9Y297	O96018	P21953	Q14761			Q08162		P18852		P27466	P36048	P53974	P15367	P22224
											Q6ZNA4		Q9H213		P28340	P00918	Q9UJY5	Q92831	Q15418			P35728		P39010		P17629	Q00539	P38232	P38931	P32561
											Q6ZVM7		P52298		Q30201	Q16534	P29992	Q00610	O14733			P53256		P35197		P36131	Q07786	Q03308	P39926	P38783
											Q6ZW49		Q92750		Q9H832	P28068	Q99989	P13051	Q9BQ95			P39706		P06783		P47821	P57744	P38262	Q08215	P23255
											Q6ZWB8		P53041		Q15262	P61081	Q8NFH8	P13569	P42684			P42841		P40528		P32913	P14680	P38879	Module34	P35727
											Q70UQ0		Q14344		Q3MI07	P54578	O00268	Q16623	Q15038			P38123		P12688		Q12301	P53299	P53207	P43555	P38915
											Q70Z35		P55198		Q13283	O43424	Q9Y2L1	P13647	P49736			Q03012		Q04004		P50623	Q06103	P47011	Q12424	P00856
											Q71U36		P10144		Q96NW4	Q15375	Q8IWE5	P41594	P49715			Q06224		Q12017		P43603	Q07468	P27636	P05318	P38198
											Q71UH4		P55316		Q8TAX0	Q9UME2	Q9BXH2	P51948	P61289			P38337		Module33		P38781	P53742	P52919	Q12034	Q07915
											Q769H0		P98177		Q92783	O95602	Q8N5D0	Q03167	A6NDV4			Module23		P35193		P32573	P18900	P47074	P07283	Q12152
											Q76L83		Q12778		P40189	Q9UJ70	Q13795	P26373	Q05823			Q08491		P14904		P32903	P14126	P34730	P39744	Module59
											Q76M96		Q8N2W9		Q9GZQ4	P32121	P78527	O78189	O15530			P25359		P32776		P38861	P32827	P21657	Q03407	Q02256
											Q7KYU6		Q86VP3		O14980	P18084	Module17	Q9UBZ4	Q9UM11			P29468		P25847		P20052	P38995	Q04002	Q17345	P25046
											Q7KZI7		P60510		Q6IN79	Q9UMK7	P29375	P08034	Q9Y2L1			P38792		P06838		Q03776	Q08581	P46676	P13856	Q12175
											Q7L014		P60520		Q96MY7	Q14566	P01033	P49757	Q7Z3E1			P45976		P28519		P21657	Q99186	P53197	P18852	Q03697
											Q7L0Y3		P60709		Q08947	Q92608	Q14654	Q13164	Module35			Module24		P06777		Q99314	P11938	P38282	P53196	P33202
											Q7L2E3		P24855		Q9Y262	P59046	P19438	P06733	P41586			P42073		P06839		P25591	P25604	P19414	P39937	P43563
											Q7LBC6		Q92882		Q53TM5	O43765	P12644	Q3YB53	Q495Z4			Q02260		Q00578		P42073	Q02721	P03772	P06244	P53169
											Q7Z2K8		Q9H9Y6		Q12851	Q8N3X1	O94762	P23443	Q92973			Q00916		Q04673		P53280	P24870	Q02732	P54786	P29496
											Q13838		P60896		P78536	O94909	P14649	Q8N4S1	P30041			P32641		Q12004		Q06479	P47017	P41818	P25359	P32867
											Q7Z3B3		P61086		O75096	Q92529	Q6UVK1	P28324	Q8TBA2			P34253		P07276		P47116	P50091	Q12522	P38703	Q03920
											Q7Z3G2		P61981		Q96MK7	P55196	Q9BXA7	Q92738	Q9Y3C7			P38121		P40469		Q08144	P08539	P36047	P51862	P53204
											Q7Z418		P08235		P62328	Q59GA2	P78451	P27037	Q06732			Module25		P39735		P32598	P38636	P38193	P13365	Q06032
											Q7Z4R3		P62508		Q7KZ40	Q30201	Q6FG59	P80723	P02795			Q12050		P18238		P15807	P23595	Q06624	Q08162	P24004
											Q7Z5N4		Q13616		Q8NC81	Q6TPI8	Q9UJY1	Q8N392	Q9Y5P8			P09457		P29083		P32486	P53079	Q00711	P18851	P32793
											Q7Z606		P62877		Q15691	Q9Y2S7	O95067	P14649	P49023			Q12107		Module34		P40077	P32602	Q07688	P02829	P15303
											Q7Z628		Q14999		Q9UP83	O60678	Q5T5U3	P51798	P52566			P40348		P32600		P61829	P29366	P00729	P46682	P40007
											Q7Z6B7		Q86VP6		Q03405	P13598	Q96K72	Q9HCM3	P61086			Q04601		P18494		P53129	Q04373	P27614	Q03370	P53620
											Q7Z6E9		P62913		Q9UJ70	P46459	O76040	Q29971	Q8N653			P39007		P23202		P34244	P53905	Module31	Q08217	P25615
											Q7Z6K1		Q9Y4K3		P07814	O14980	Q8WYE0	Q15493	Q9H939			P14724		P21657		Q12329	Q12028	P38902	P53079	P39926
											Q86SG6		P53680		Q6N084	P30041	Q09472	O95359	P53007			P30902		P21705		P32602	P38751	Q07791	P28795	P03772
											Q86TG7		Q96CW1		Q99558	Q86VP3	P13984	Q7Z5F4	Q15036			Q02908		P35169		Q02630	Q12263	Q09487	P24004	P53145
											Q86TG9		Q16613		O75367	Q08209	P13987	O75899	Q5VU97			P46964		P26343		Q04031	P10964	Q12216	P10591	Module60
											Q86TI0		P25445		P62491	Module8	P14598	Q6NUQ4	P01920			P00830		P43574		P07249	P07262	Q07980	Q06137	P37370
											Q86U86		Q9NSC2		Q3YB53	Q00975	Q16539	Q9UKV3	P62330			Q02795		P42944		P38334	P00958	Q12163	P18238	Q04322
											Q86UD4		Q13309		Q9H9T3	Q15945	P62318	Q6NYC1	Q7Z418			P81450		P41318		P81449	P41277	Q12100	Q12309	P22515
											Q86UK5		Q92636		Q9BY77	Q7KZ40	Q8WXD5	Q9P2J5	Q30201			P05626		P47041		Q04439	P38968	P39009	P38842	P38086
											Q86V26		P67775		Q9UKP3	Q8WYC7	Q86XR7	P62491	O94921			Q06706		Q08921		Q12464	P15938	P17123	P38692	Q12034
											Q86VM2		P31314		Q9UPZ6	Q8WW24	P14784	Q14565	P41212			P49956		P38873		P50082	Q02890	P40510	P53238	P24583
											Q86VP1		P20042		Q8TEM1	Q9BYX4	P48431	Q8MGT5	Q9Y6Q6			P09798		Q08236		P06786	P32450	P09661	P38929	Q06164
											Q86W08		P68104		Q99989	Q96KP1	P14923	Module22	P20618			P33767		Q04749		P38930	P35169	P25301	P38064	Q02939
											Q86X54		P78344		Q9UMS0	Q13275	Q9NSA3	Q9UK73	Q96RU8			Q12440		P40061		P53199	P40087	P53739	P36010	P32341
											Q86X76		Q8WXE1		Q16557	O60282	Q05823	O95967	Q9Y3E5			P38042		Module35		P32479	P34252	P25296	P43594	P49334
											Q86XL3		P82094		Q15329	Q9C0B7	P15309	Q92585	Q86US8			P38874		P38837		Q02773	P89105	P40066	P53061	P38329
											Q86XS8		P37023		Q9BZR6	Q14654	P32004	Q9BV73	O60244			P40339		P38992		P53176	Q14671	P35184	P50111	P25343
											O43313		P42773		Q9BZG1	P62937	P17948	Q9H081	Q9HB89			P16522		Q08980		P38867	P53212	Q02793	P31111	P40963
											Q86Y97		P55273		Q15466	Q9BWF2	Q9UHI8	Q8NF50	Q9UHC1			Q08683		P46961		Q03370	P10080	P38204	Module35	P32628
											Q86YA9		Q00839		Q5VU43	Q08117	Q99708	O00186	Q9BST9			P38251		P38842		P14064	P47093	Q03835	Q06032	Q08773
											Q86Z02		Q92993		Q07869	Q8WYD6	Q9H5K3	P14314	Q96MN2			Q12157		P16661		P22140	P38555	P13365	P10964	P53337
											Q8HHH1		Q01113		P53804	P33993	P27695	Q6ZNA4	Q16527			P00854		P42946		P40325	Q12265	P39016	P15442	P39929
											Q8IU58		Q01196		Q13445	Q9NTJ4	Q14191	P12956	Q92730			Q92316		Q04697		P00856	P31109	Q06338	P43573	P20436
											Q8IU81		Q01538		Q2VP98	P11274	P56537	P53567	P42285			P38629		P53954		P07250	P32337	P53971	P40965	Module61
											Q8IV31		Q01658		Q96F10	Q7Z3T8	Q15599	P98082	P52565			Q04868		Module36		P40054	P07257	P04386	P32578	P49960
											Q8IVF7		Q01831		O60318	P01138	O00716	Q9UBL3	Q8MGT5			Q02884		Q12447		P53739	P26798	Q06137	P32589	P40089
											Q8IVW6		Q92466		Q8NEV8	Q8WYE4	P09619	A6NC98	Q8N3E9			P53068		P39966		P40186	P38828	P38806	P49723	P06786
											Q8IWI9		Q02539		P02489	Q8WYE8	Q9Y2X7	P04118	P36404			Q99380		P34221		P22216	P04819	P07250	P50078	P39078
											Q8IXH7		Q03060		Q92897	Q9UMK6	Q9NZQ7	Q13275	Q9H4A4			P42935		P38089		Q03919	Q05930	P39523	P21957	P53830
											Q8IXI1		Q15653		O95067	P11831	Q9BWT7	Q9P0U3	Q14908			P53886		Q03785		P53313	P53010	P29366	P24279	P40013
											Q8IYB5		Q4VBQ6		Q8WVM8	P21953	Q9NTX7	Q5TF85	Q05D81			P48439		Module37		P38820	P40856	P14680	Q05933	P26754
											Q8IYB7		Q96ST3		Q6P3X3	P12814	P35713	Q96QF0	Module36			P38877		P51862		P38953	Q06640	P07251	Q04934	P40564
											Q8IYW5		Q8WU20		P07359	Q00610	Q96RU8	P24666	P49458			P07251		P54867		Q04673	P38439	P35177	P37370	P32259
											Q8IZ07		Q06190		O43255	P37840	Q9BRK5	P08709	P16298			P41543		P36027		P46961	P27692	P80428	P32381	P32598
											Q8IZK2		Q7Z4J5		P49767	P03950	P35968	P49662	P17612			Q06405		Q08245		P39524	P53094	P40316	Q06142	Q12310
											Q8IZK4		Q07869		Q6P3U7	P13631	P48201	P16233	P26718			Module26		Module38		P25655	Q06676	P17536	P36037	P53755
											Q8N0X7		Q08999		Q14908	P53350	P10721	O95461	Q6IA69			P33204		P40992		P31384	P46671	P35688	P22202	P39987
											Q8N137		Q15329		Q99460	Q96KN3	Q9H3Q1	Q9NRF2	Q14174			P40155		P32786		P21339	P53147	P36027	P07737	P43321
											Q8N2M8		Q16254		Q02880	Q86XR7	P38935	P42771	P43121			P28795		P53437		P53202	Q02775	P32263	Q04217	P29311
											Q8N3C0		Q6P142		Q9Y2X8	P26599	O75794	P13805	Q8WYC9			P37370		P38204		Q03435	P40303	P32450	P23776	P53851
											Q8N3E9		Q09161		O43294	P15498	Q92608	P13987	P34130			P53731		Module39		P02400	Q12009	P53221	Q99189	P46957
											Q8N3P4		Q0VD86		Q9BQG0	P15692	Module18	P14598	Q9P2H3			P35056		P32908		P25558	P20438	P18962	Q04121	P16474
											Q8N3X1		Q10586		P40426	Q9UHI8	Q9UPZ6	Q8IZP0	Q8WYD3			Q04370		P47037		P38837	P49960	Q12473	P50104	P32345
											Q8N3Z6		Q16534		Q9Y6R0	P15927	P78395	Q9NQT4	Q9NQR3			Q04439		P40541		P00331	P47123	P53256	P41810	P53185
											Q9Y224		Q12772		Q9C010	P27694	Q9P2E9	P14866	Q8WYE6			P38328		Q12158		Q12347	P38931	Q03919	Module36	P47068
											Q8N4G2		Q12796		P31260	Q13164	P09661	P52565	Q63HQ0			P39718		Q04002		P32793	P27801	P53538	P38840	P46961
											Q8N4S1		Q12834		Q9HCH5	Q9Y692	Q13224	P15153	Q0VAC0			P40518		P40090		P53965	P20050	P32800	P07342	P15442
											Q8N4U6		Q12873		Q9P0V3	Q14157	P11387	P52566	Q6UWL2			P32381		P43605		P53298	P32529	P35637	Q04511	P33313
											Q8N5D0		Q16891		P46777	P11234	O75151	P15170	Q64FK2			Q08215		Q04264		P40965	P38873	P40468	P32318	Q06205
											Q8N5G2		Q2TAZ1		P49662	P25208	Q02750	P15309	Module37			P39108		Module40		P42843	P36054	Q12071	P38794	P48581
											Q8N653		Q96SD1		Q9Y6Q6	P41159	Q9NZI2	Q16520	Q76FK4			Q07418		Q6B184		Q03254	P33314	P53185	Q08096	Q04749
											Q96SB3		Q13162		Q04726	Q6PCC3	Q13616	Q00978	P54259			P80667		P11746		P40007	P32939	Q12499	P53215	P29084
											Q8N7K6		Q13242		Q495Z4	Q8N4W3	P53803	Q8WYH8	Q00653			Q05568		P01365		Q08491	Module16	P25582	P32607	Q12041
											Q9BXA7		O43324		Q96SV5	P49916	P61812	Q9BZX6	Q5I6Y5			P47117		P01366		P53901	Q04601	P10081	P47061	P32356
											Q96LT9		Q13367		Q9UBF8	P78348	P10599	Q9NXR8	P53621			P53112		P07249		P38123	P11709	P12383	P09435	Module62
											Q8N988		Q13415		Q9NXF8	Q14019	P62861	Q9Y5Q3	Q02763			P36006		P05085		Q12446	P38902	P20050	P47822	P39523
											Q8NAM6		Q13503		Q13608	Q68CJ9	Q9H2G0	P29692	Q3LRH8			Q12446		P07250		Q08649	Q05636	P38990	Q92973	P10081
											Q8NAP8		Q13619		P07998	Q14574	O94885	Q8NEZ2	Q9UHC3			Module27		P41813		Q00684	P41896	P38147	P32504	P10961
											Q8NBJ7		Q16531		Q15811	P98172	A5YKK6	P04632	P63316			P47045		P53337		P53731	P32836	P18759	P38329	P38874
											Q8NDS5		Q13772		P17787	Q13111	Q76FK4	Q5D1E8	O95670			P32502		Module41		Q92316	P38041	P29465	P18494	P23776
											Q8NEP7		Q14186		Q92565	P04406	P10145	Q14765	Q8N519			Q12328		P38855		Q03406	P53549	Q12297	Q04359	P20967
											Q8NEV4		Q14494		P02042	P78317	P30086	Q52LD0	Q9P2J5			P14741		P39108		P42951	P47045	P31385	P40438	P41546
											Q8NEV8		Q14807		P49005	P42226	Q14674	Q92731	P01106			P12754		P50091		P32873	Q06697	P38859	P53742	P89102
											Q8NF50		Q14919		Q9Y4A8	Q96BA8	P0C869	Q9NQX7	Q15436			P09032		P27796		P53735	P48524	Module32	P15436	P38959
											Q8NF91		Q15025		Q3YB50	P48643	P16104	Q13219	P23443			P32501		P80667		P33339	P41817	P36009	Q02884	Q03455
											Q8NFH4		Q15038		Q00613	Q7Z569	Q13627	O75528	Q15573			P32830		P53112		P39926	Q03976	Q04673	P52286	P17214
											Q8NFH8		Q15262		Q9NRA8	P52797	P16284	Q86VM2	P17538			P87108		P40155		P34162	P49723	P52272	P21657	P13517
											Q8NFZ5		P11234		P42858	P30414	P35462	Q9UBT6	Q9UBU7			Module28		P35056		P00830	Q12363	P40528	P08679	P36118
											Q8TAX0		Q15466		Q9H1Z4	Q99961	P13232	P11021	Q9Y239			Q05933		P32796		Q12233	Q99210	P47027	P38631	Q04675
											P28324		Q15493		Q68CR1	P01112	P17097	O43424	P53671			P53207		Q07418		P48606	P32379	Q02554	P32450	P21965
											Q8TD26		Q15554		P84077	Q12805	P17181	Q13371	O00327			Q12233		P28795		P40348	Q06168	P17106	P15646	P35177
											Q8TD31		Q9NYB0		Q86SG6	Q14192	P14151	Q14393	P20749			P15873		P53248		P32944	P47172	P53204	P40541	Q03758
											Q8TD57		Q15572		Q9UKX3	O75528	P17676	Q7L5N1	Q9UQB8			Module29		P13711		Q03455	P32490	P23301	P28834	P13382
											Q8TDZ2		Q15573		Q6LBI8	Q8IZ53	P17655	Q6DCA5	Q9H0R3			P38768		P32800		Q04491	P40438	P34252	P34244	P33328
											Q8TE76		P02533		Q5HYI6	P08559	P43681	Q9UK41	Module38			Q03834		Q08215		P47167	P38999	P06245	Q03655	P32908
											Q01970		Q15651		Q8WXE1	Q92585	P17861	O43295	Q6FI77			P22213		P29340		P16861	P38304	P30283	P33400	P53199
											Q9NQ66		P23508		P46100	Q9Y6K1	Q14427	Q8IV31	Q15326			P17898		Q05568		P32565	P38121	P16151	P52488	P07260
											Q8TEY7		Q15750		P98164	Q16891	P17900	Q01844	Q8N4C6			P38801		Q12462		P27636	P38877	P53851	Q04175	Q01389
											Q8TF05		Q16236		Q5VT06	P62318	Q13371	Module23	Q96SD1			P11076		Q04370		Q02875	P07249	P47160	P19880	Module63
											Q8WTY5		Q14188		P16066	Q9BZR6	P17987	Q6PJE5	P26006			P20606		Q07528		P21705	P14832	P11745	P38872	P12962
											Q8WUA2		Q9Y2D1		Q53GS9	P51965	P18031	O75807	Q6PKN3			P53197		P39718		P00890	Q07791	P20435	P12753	P06777
											Q8WUA4		Q7L5Y6		Q9NSN8	Q15361	P18075	Q15078	Q16539			P32357		Module42		P53032	P38353	Q12125	P38351	P32491
											Q8WUA8		Q16533		Q9NVJ2	Q8WYB7	P53539	P15692	Q15648			P32481		P32867		P51862	P07834	P53731	P25333	P35190
											Q8WUD1		Q16543		Q9Y3C7	Q14940	P19022	P11229	O00482			P38261		P40357		P54867	P53901	P25453	P40014	Q12377
											Q8WVD5		Q16576		Q9NRL2	P00441	Q7L5Y6	P61224	O60610			P61829		P30619		P39563	Q12248	P09733	P24867	P04050
											Q8WVM8		Q16649		P82930	O75864	Q9NUL2	Q53S27	P78527			P29295		P53604		P00817	P40555	Q04225	P34087	Q03435
											Q8WVZ9		Q68CJ9		Q9NQB0	Q9P086	Q08379	Q99615	P01374			Q12165		P33328		P53231	P13902	P36104	P38232	P22007
											Q8WW24		Q16667		Q8N3E9	Q16778	Q5T4S7	Q96GE4	Q68CR1			Q99181		Q04359		P18962	P15646	P07269	Q12488	Q01722
											Q8WXI9		Q2QGD7		Q04941	P22557	Q9H7Z6	O14686	O96020			P32453		Module43		P05375	P47074	P28519	Module37	P46956
											Q9UJ37		Q9NPJ4		Q05BZ9	P25791	Q9BQI3	P35244	Q14427			P39743		P20433		P34240	P34218	Q03071	P32565	P12954
											Q9NRR4		Q495X4		Q99536	P17301	P11233	Q13445	Q5FC05			P25298		P34087		P53616	P32803	Q03656	P32905	P39010
											Q92610		Q56P03		Q99612	Q6LCG8	P61964	P98164	Q15759			P53093		P32910		P35169	P54837	P39743	P38828	Q12368
											Q92622		Q5T124		Q6W6M6	Module9	P63027	Q66GS9	O76003			P53600		P32349		P43574	P39704	P32566	P14741	P49704
											Q92626		Q5TG12		Q8WWV3	P52272	Q9HB90	P13726	P52434			P38630		P28000		P34218	Q08144	P26343	P18898	Q06340
											Q92736		Q5VT52		Q8WVZ9	Q92973	P11229	Q14019	P24941			P38842		P07703		Q08387	P89102	P40328	P38850	Q08032
											Q92754		Q68CP9		Q9UPM9	P40126	Q9UK73	Q9NY61	Q9H1K0			P47110		P22138		P39707	P40335	P38794	P47076	Q02767
											O15162		Q6FI77		Q9NP61	P27658	O00151	P06576	P20700			P33328		P10964		P24867	P32453	Q06407	P40352	P32334
											Q92786		Q6IA69		P08631	O15442	Q92993	Q5VU97	Q16534			P28320		P20434		P38794	Q03435	P32486	Q08963	Module64
											O43918		Q6MZP7		Q5VW36	O15550	Q03167	Q9H444	Q96KP1			Q12450		P04050		P38991	P53112	P43586	P38011	P39744
											O95359		Q6P1X5		Q9UKV3	Q92823	P63010	P01008	Q6IAA8			Q05359		P04051		P32641	P47068	Q03558	P35734	P40070
											Q99081		Q6P3U7		Q5YLB2	Q6NW12	P08253	O15492	O95071			Q07528		P16370		Q12158	P33298	P53211	Q08685	P38863
											Q92804		Q6P3W7		P22314	O43392	Q92930	Q14209	Q5FC02			P49334		P27999		Q04002	Q01684	P39984	P14242	Q03954
											Q9Y6A5		Q6P4E1		Q9NYU2	P78534	P38570	Q8WX98	O15444			P29340		P40422		P40090	P21306	P39940	Q08961	Q06706
											P08311		Q6PKN3		P47914	P52757	Q53F30	P49715	Q96T60			Q12368		P22139		P39705	P38337	P24783	Q05787	P25336
											O15205		Q6ZN30		Q9UI21	Q8WXE1	Q15672	P12757	Q14494			P41834		P08518		P89102	P18494	Q03654	P38960	Q06630
											Q92897		Q6ZWB8		Q8IZK4	P08567	Q03164	P10276	Q5TF09			P01097		P32529		P27614	P25575	P25693	P53905	P0C0W9
											Q16514		Q7Z3G2		O14744	Q8NB16	Q9H0U4	Q86U06	P31314			P81449		P38902		P52490	P12612	Q12206	P80667	P33420
											Q92966		Q7Z401		Q9GZM7	O14617	Q8IZJ1	Q10587	Q9NPY3			Q12349		P43594		P53152	P35688	P38165	P34218	P38806
											Q92967		Q7Z6K4		Q9UJX6	P07947	P55084	P15923	P56270			P21306		P20435		P32849	P04050	P42073	P47045	P57743
											Q92973		Q86US8		P62244	Q6MZU1	Q96TA1	P15927	Q8N5B1			P00856		P20436		P40003	P38719	P40484	P48240	P32917
											Q92995		Q86VM2		Q96Q36	Q68CY2	Q14327	P27694	P04792			P39990		P32783		P20604	P14741	P32790	P18888	P21827
											P62324		Q86X76		Q92636	O43776	P13726	P15976	Q96HN9			P53011		P46669		P40856	P47167	P21339	Q06631	Module65
											Q969G3		Q86XL3		Q0VD86	P15056	P56279	P16066	P51813			P22135		Q01080		P43612	P32787	Module33	Q07963	P20457
											Q969K4		Q86Y04		P28070	A4FU01	P01588	P16144	P50502			P0C0X0		P35718		P33421	P53258	P47123	P39998	P23292
											Q969T4		Q86Y97		Q9Y383	Q8IUC6	P27105	P14151	Q9NZV8			P42951		P36037		P32558	P53277	P40360	P43569	P43637
											Q96AD5		Q8IXI1		Q9NQX7	P54277	Q8TEI3	Q59GZ0	Q92786			P25559		P47076		P00445	P25369	Q02208	P39110	P41920
											Q14209		Q8N0X7		Q5TG12	Q7L553	P30304	Q5T4S7	Q9UBZ4			P53281		Module44		P40202	P00410	P41920	P39515	P33314
											Q96AG4		Q8N2M8		Q86US8	Q9Y5Q3	O00512	Q59G22	Q9BZX7			P35207		P09733		P32447	P32628	P07260	P14904	P33892
											Q96BQ5		Q8N488		Q86X54	Q8IZD4	Q8N653	Q9H2M9	Q96C92			Q06449		P02557		Q01722	P25384	P89114	P53853	P36024
											Q96C36		Q96SB3		Q02156	P00338	Q9Y222	P14618	Q96T58			P47172		P11709		Q06639	Q12083	Q01560	Module38	Q04264
											Q96CK5		Q8N7K6		Q14807	P04156	Q13873	P22692	P30291			P38837		P39937		P38249	Q12440	P40957	P40075	P39735
											Q96CS7		Q8NBJ7		Q8N3Z6	Q9H2X3	Module19	Q99708	Q53QP3			Q12270		P53867		P49723	P23833	P09064	Q12152	P50278
											Q96ER3		Q8NEP7		Q8WYB8	Q02779	P28288	Q8WYQ5	P08034			Q03776		P48606		P09938	P00445	Q04675	P06774	P52918
											Q96ET8		Q8TD26		Q5C9Z4	Q01780	O60683	Q13627	Module39			Q03782		P40987		P25301	Module17	P31374	P53691	P17065
											Q96EY1		Q8TEY5		P16298	Q9UJY1	Q00403	Q9Y297	Q9Y483			P32319		P38198		P53070	P40069	Q03899	P00937	P18961
											Q96F10		Q8TF05		P51003	P16473	O95398	P10828	Q15227			P30771		Module45		P32559	P32491	P87108	P41546	P38352
											Q96FE8		Q8WUA4		Q15418	Q8TC23	Q9BYV9	Q86VP6	Q86XI6			P38766		P33418		P35207	P06104	P32629	Q02256	P49687
											Q96FW1		Q8WW24		Q5TF09	P30533	Q08499	Q92956	Q96KR1			P12887		P50278		P38111	P19882	P32524	Q12452	P24279
											Q96G75		Q8WYH8		Q7Z418	Q86X55	P55347	P21926	P18510			P18239		P00958		P33328	Q12151	P39078	P39517	P17629
											Q96GD4		Q92754		Q14393	Q9ULX3	P30153	Q9BQ51	P27694			Q08204		P46672		Q04359	P31412	P32830	Q9Y294	P20433
											Q96GG9		Q92769		Q9NYF8	Q5T6S3	Q9UQM7	P60228	O94762			Q12192		P46655		P38929	P09734	P53628	Q06407	P32499
											Q96GQ7		Q92786		Q9UPZ9	P08572	Q9UMK6	P48039	Q9BPW2			P16664		Module46		P36057	Q12134	P40958	P06781	P18410
											Q96GY3		O43918		Q8NDV2	P26010	O75363	Q6P587	P33992			Q02793		P38147		P39904	P48361	P22007	P38249	P47166
											Q96HN9		O95359		Q8TBC4	Q9BZI7	P26038	Q15262	Q96CU9			Q08949		P53857		P47061	P45818	P53043	P04386	P14907
											Q9NPJ6		Q99081		P35268	Q8TDC0	P49069	Q9Y3I0	Q9H2M9			Q07508		P34218		Q12432	P38859	P24279	P35729	P46674
											Q9BUB5		O75410		Q9Y264	O43295	P62487	Q8N8D1	P21964			Q06819		Q08465		P38853	P13186	P40064	P04385	P34164
											Q96JE9		Q9Y6A5		O43345	P25942	P62875	Q7Z401	Q96B97			P53620		Module47		P50090	P43568	P27801	P32389	P52272
											Q96JH7		Q92878		P25787	O75400	O94763	Q06787	P22692			P38852		P40480		Q02208	P16664	P04147	Q03373	Module66
											Q96KC2		Q92966		Q92561	P40937	Q8TC23	Q9Y2K7	P22695			P38769		P38262		P53197	P22137	P16649	Q04199	P38082
											Q96KQ7		Q93009		Q9BRB3	O95841	Q96C15	Module24	P21266			P38999		P47172		Q05949	Q12165	P03965	P14681	P53067
											Q96KR1		Q99963		Q14687	P40425	P19429	Q09472	Q9NYX4			P40438		P14832		P23293	P39517	P25515	P38182	P50623
											Q96LT4		O00220		Q96C36	P17544	P25963	Q59F87	Q15052			P53843		P25357		P47058	Q06440	P40541	P32803	Q05947
											Q96MK7		Q96CS7		P24394	P15407	Q9H1K0	P43220	P49711			P53248		P53685		Q9URQ3	P32833	P21192	P32849	P0C0X0
											Q96MN4		O43493		Q8N137	O00470	Q14995	Q14654	Q9UK80			P53952		P53096		P32610	P25569	P25385	Q12223	P40090
											Q96MX4		Q96ER3		Q9UKI2	P04792	P20700	Q5VV43	Q96PE3			Q08553		P36124		P31385	Q06164	P46678	P32827	P33411
											Q96MY7		Q96F10		O75410	O60563	Q07666	O00522	Q01629			Q02875		P46676		P40032	P10363	P38956	P22140	Q02794
											Q96NW4		Q96GY3		Q96RU8	Q16584	Q9Y294	P53621	P35080			Q12330		Q12192		P41814	P33203	Q12158	P32495	P36161
											Q96PE3		Q96HN9		Q10586	P09429	Q9Y4H4	P30086	P18146			P07262		Module48		P37838	P48232	P40090	Q12344	P11938
											Q96PN8		Q96JE9		Q29637	P33992	P22692	P0C0S5	Q9NR46			P38736		P13382		Q03280	P38853	P39705	P25604	P43535
											Q96PU4		Q96QK8		Q7KYP7	O15534	P69892	Q92997	Q9BY43			P38855		P24482		P25586	P26754	P38881	P38996	P40460
											Q96PU5		Q96RT1		Q92945	O94921	P30519	O14654	P61073			Q02866		P21951		P47035	P38315	P38228	P43572	P32494
											Q96PY5		Q06787		Q6UVK1	P08172	Q8TDC0	P09132	Q9ULK8			P50091		P10363		P36130	P39016	P38759	P15705	P34244
											Q96Q27		Q96T58		Q6PCC3	P01111	Q99062	O14867	P54578			P18900		P20457		P43569	P38691	P40335	P28791	P47045
											Q96Q36		Q99640		P55198	O75530	Q9Y2D1	P61201	Q969T4			P15938		Q04603		P43601	Q03407	P53116	P04387	P53256
											Q96QK1		Q99689		P28482	P16284	Q9Y385	P07766	Q92731			P43682		Q01454		P38814	P40494	P29468	Q12386	P47005
											Q96RL1		Q9BQY4		O60239	P16298	P05549	O75643	O60496			Q08749		P32558		Q12418	P23804	P32803	P53129	P43602
											Q96RS2		Q9BV73		Q14896	P17676	Q8TCX5	Q92841	O43561			P53147		Q04636		P48361	Q06406	P38992	P21190	P26448
											Q96RT1		Q9BVJ6		Q07065	P17612	P24855	P18075	Q8WXD5			P38929		Module49		Q05958	Q01477	P42846	P01365	P38149
											A4FU01		Q9BWF3		Q05D06	P43681	P54257	Q05397	Q9UI01			P13711		P13902		P32504	Q03144	P32939	P21675	Q12452
											Q06787		Q9BX63		P02100	P17858	Q6AHZ1	P18507	Q12879			P50082		P26798		P17442	P32333	P33421	Q02767	Module67
											Q96SV5		Q9BYV9		Q9UES7	P17900	Q15369	P18564	P51003			Q00723		P38165		Q04062	P25454	P11927	P53855	P19414
											Q96T21		Q9BZK7		Q8IVW6	Q6LBL5	Q7Z4F4	P18621	Module40			Q08963		P32607		Q06708	P39682	Q12365	P31380	P25693
											Q96T58		Q9BZR6		P16473	P18031	Q92738	P53539	P00338			Module30		P33122		P32496	P40328	Q12432	Module39	P20052
											Q96TA1		Q9H0R8		P62879	P18075	Q8N5B1	Q96RU7	Q6ZNA4			P46673		Q06409		Q07478	Q02608	Q08204	P47152	Q02892
											Q99460		Q9H0V7		Q8N3P4	Q13253	P14416	P18858	Q6N089			P28791		P53750		P00044	Q04199	P54837	P43586	P38720
											Q99536		Q9H4A4		Q9ULB1	Q05397	Q64FK3	P19387	O14874			P53094		P21957		Q06449	P00360	Module34	P32783	Q12361
											Q99578		Q9HC62		Q01082	P53539	P04040	P62487	Q9NY61			P47129		Module50		Q12151	P14922	P39955	Q12236	Q12434
											Q99613		Q9NPI1		Q15038	Q9UQB3	Q9UJW3	Q96C15	P52655			P38282		P00729		P14126	P02294	P43587	P53914	P32485
											Q9NWF9		Q9NQ29		Q01959	P19174	O96013	Q92753	Q13098			P13382		P32915		Q04225	P48562	P38287	P46956	P53974
											Q99708		Q9NQR1		Q9HC62	P52434	P40424	P52292	P04075			P40357		P35179		P53552	P31244	P25632	P23833	P40352
											Q99715		Q9NR19		P98082	P53803	Q96RU7	Q96AQ3	O75791			P38810		P00724		P33441	Q12060	P38989	P23287	P39004
											Q99805		Q9NS23		Q9Y4G2	P61218	Q9NP98	P19388	Q8WW24			Q12168		P38353		P53974	P40348	P17119	P41813	Q02629
											Q99959		Q9NX61		Q3B765	P62487	Q8TAR6	O75351	P38935			P27796		Module51		P50942	P38910	P32492	P16649	P28817
											Q9BQ65		Q9NXR8		P48307	O94763	Q9C0K0	Q6IN79	P24855			P54999		P17157		Q12342	P41808	P25559	P40087	Q03735
											Q9BQ95		Q9NYR9		Q5SWA1	Q6NX55	Q9NRD1	P68363	O75643			P39704		P53124		Q04003	P22336	P40460	P40573	Q04491
											Q9BQI3		Q9UJW3		P36508	P19784	Module20	Q96QZ7	P14678			P32855		P35190		P53829	Q02939	P08539	P43574	Q12460
											Q9BRB3		Q9UBK2		P61353	P54198	Q8N3P4	O15457	O15230			P25847		P25693		Q99260	P47822	Q01389	P53064	Q6Q547
											Q9BRH9		Q9UBU7		Q7L014	Q15276	Q9UM07	Q05639	P12830			Q03018		P40038		Q08004	P53061	P32590	P46965	P14682
											Q9BRK4		Q9UGL1		Q96CU9	P20339	Q9H4M9	P04234	Q03405			P19658		P40186		P14832	P25301	P52593	P38346	Q12522
											Q9BRK5		Q9UI30		O14867	Q14995	Q15311	Q96I65	P49588			P53169		Q08966		P23301	P38792	P61024	P33420	P39928
											Q9BRR9		Q9UK53		Q4KMQ1	P20618	Q8N988	Q92843	P36873			Q06673		Q12477		P40513	Q12038	P23292	P41834	Q07794
											Q9BT81		Q9UKP3		O43278	Q8IU60	P08579	Q96T51	P50750			P40856		P37366		P32787	P39904	Q00816	P38228	Q08683
											Q9BTE0		Q9ULU4		P12110	Q13547	O95793	Q9UP83	P15502			P39112		P06242		P36008	P40564	P49687	P40160	Module68
											Q9BTW9		Q9UQ80		P62140	P21333	P05120	Q9BY43	O75381			Q12034		Q03290		P35194	Q03690	P29083	P34110	P38838
											Q9BTX7		Q9Y383		Q15654	Q8IUH5	Q9H3Z4	P78395	P30101			P20424		P20052		P43583	P53185	P39706	Q12363	Q12168
											Q9BUJ2		Q9Y3C7		Q6LAL4	P01031	Q13330	O60674	P30679			P07213		P24867		P40563	Q01217	P21576	P32913	P53750
											Q9BV20		Q9Y3I1		Q2VYF4	P21781	Q8WUA2	Q0VD86	P04908			P22140		P38794		Q07915	P38989	Q00684	P32581	P32471
											Q9BV73		Q9Y4A5		Q9BZF9	P22392	P16220	P37023	Q86UX7			P07560		P17442		Q02608	P37838	Q01722	P16892	P25604
											Q9BVA0		Q9Y4A8		Q9H6Z9	P54274	P08238	P18510	P05198			Q07381		P25333		P32794	P20134	P33313	Q12328	P51996
											Q9BVG3		Q9Y4G2		Module2	P22692	Q15759	P61158	P55345			P51996		Module52		P38783	P43601	Q03532	Q03661	P47050
											Q9BWA2		Q8N5C8		P84022	P22695	P54819	P84103	P04626			Q06339		P46678		P33399	P40187	P53036	Module40	P33201
											Q9BWF3		Q9Y5P8		Q8TE77	Q9UHL9	O95983	P24864	Q9C000			P46957		P29056		Q02892	P33441	P32599	P13574	P22035
											Q9BX63		Q9Y605		Q13643	Q15843	O60610	Module25	P54277			P16661		P33339		Q08208	P23059	P07342	P39992	Q07791
											Module18		Q9Y6B2		O43639	O14974	P13647	P06241	O15068			P36019		P25441		Q04373	P40343	P38251	P38138	Q03254
											P06730		Module15		P09661	Q9HC39	Q92561	Q6FGL6	O15018			Q02773		P36121		P40496	P38429	P49956	P00899	P10823
											Q99689		P04049		Q14541	P78451	Q96T51	Q15233	Q9UBL3			P25370		P32367		P38194	Q02336	P07276	P38713	P25558
											Q56P03		O43482		O60880	Q15669	O00148	P19256	Q6P2E9			P36018		Q12415		P53163	P50874	P53141	P52891	P22209
											O43707		P15056		P12081	Q99731	O75015	Q7Z2E3	Q8IZL8			P53238		Module53		P53261	P40048	P31111	P33419	Q03919
											Q13438		P10398		Q9NWT1	Q14978	Q9Y679	P52657	Q03001			P38962		P06243		P53894	P32829	P12351	P53865	P61864
											Q13158		O43615		O00444	Q9BTX7	P54198	P20339	Q9UPM9			P40956		P32325		P39987	P53298	Q12018	P25441	P36116
											Q13563		P19419		Q9Y618	Q9Y620	Q99586	P20645	Q9Y620			P38992		P29469		P43563	P61829	P40005	P40186	P36057
											Q92830		O75928		Q5RKT7	P41181	Q15139	P20749	O94829			P48232		Q08032		P04819	P38806	P25339	P54861	P14359
											Q92466		Q86SR6		Q9UKT5	Q3ZCQ8	Q96N16	Q13547	Q9BRH9			Q12129		P29496		P53254	P35727	P47104	Q07732	P47176
											P67809		O94906		O75151	Q92974	P23469	Q9Y230	P35711			P38146		P32354		P34216	Q03330	P21675	P38881	P25341
											Q9NPY3		O95848		O15042	Q07157	Q99612	P21333	Q8TEM1			P24783		P24279		P53622	Q12224	Q12749	Q12041	Q04739
											P43246		P00966		Q8NDD8	Q86XL3	P29323	P51587	Q99836			Q07913		P38132		P41811	P11978	Q06218	P32497	Module69
											Q7L5Y6		P27361		P02671	Q9NVP2	P24864	P28221	P56589			P32939		P30665		P38719	P53169	Q08465	P06844	P25379
											P26358		Q02750		O00212	Q63HR2	P25116	P21579	P12755			P40567		Module54		Q04660	P53124	P50942	P39735	P53147
											Q12967		Q96S96		P61201	Q9BUB5	Q99741	Q9Y294	Q9P253			P31385		P39904		P39079	P34758	P28707	P35056	P38760
											P32004		Q15759		P54762	P48023	P25686	P38646	P52798			P53185		P47061		P38879	P32916	Q02775	P38792	P39742
											P14866		P36507		Q5T9C2	Q86TG7	P25788	P22392	Q9HCT0			Q02554		Q12071		Q03532	P02293	Module35	Q92331	Q12380
											Q03111		P28324		P50479	O43157	Q9Y297	Q96B97	Module41			P53933		Q99260		P39004	P40484	Q04491	P09547	P32263
											P15927		P14618		O15392	Q8IYB7	Q29983	Q9Y5K6	P50148			Q12344		P53258		P05694	Module18	P41544	P48562	P38817
											P14209		P17097		P18031	Q96KG9	P26718	Q15025	Q5VV43			Q99190		P16664		Q03162	P50278	P14907	Q08562	P07149
											P01009		P42345		Q8IU60	P51825	P62873	O95551	O15360			Module31		P40395		P39954	P20095	Q12192	P25559	Q12280
											Q07890		Q9BZI1		Q96KG7	O43324	Q00839	Q53ET0	A0AVL6			Q08980		P36116		P07283	Q03337	P28006	Q06410	P33204
											Q15287		P28482		P46779	Q04323	Q9H871	O75051	Q13635			Q12424		Module55		Q05931	P35734	Q12262	P32341	P48240
											Q9Y3M8		P31327		P41222	P52630	O15198	P62308	O95251			P15436		P36049		Q12522	P20435	P40494	P36520	Q05933
											O95343		Q53ET0		Q9NQ66	P46108	Q7Z6J0	Q9BUB5	P15924			P20604		Q08746		P53136	Q02776	Q12386	P34162	P38200
											P51587		Q5T4K5		O43633	Q53GW1	Q496Y0	P50148	Q9H081			P25336		P0C0W9		Q07896	P38817	P40987	P27466	P39081
											Q01196		P53611		P54132	Q15149	Q9H078	P32004	Q56P03			P38819		Module56		P39744	P13099	Q03012	Module41	P38792
											Q969H0		P62937		Q13323	Q8TD31	P49802	Q92769	P00441			P39540		P28817		Q12024	Q08649	Q03162	Q00245	P00358
											P61981		Q08209		Q04637	P68104	Q14956	P62324	P36956			P17065		P32902		Q08235	P32783	P38817	P39563	P15108
											Q99942		P62942		P06730	Q03164	Q14573	Q96SD1	O95180			P39926		P33759		Q06205	P39715	P05318	P32502	P32480
											P54259		P63098		P16284	Q96FS4	Q8NAP8	P55196	P00533			Q01454		Module57		P40991	Q06706	P29311	P32573	P17536
											P54132		P63151		Q13136	Q01484	P29317	P52272	P49407			P36017		P31374		P53191	P40422	P06839	P19955	P32590
											P30153		Q00613		O15520	Q9UHD2	O95863	Q15819	Q8IUD2			P38867		Q08217		Q08975	P40316	P32835	Q05021	P41912
											O14641		Q02880		P02649	Q9UH46	Q9UKM3	Q99638	Q7L622			P40473		P31380		P53927	Q04005	P20449	Q06217	P26755
											P61968		Q0VAB1		P40763	Q9UIF9	Q9H944	P63104	Q09161			P30619		Module58		P31374	Q12273	P38822	P39718	Module70
											Q08999		Q12805		P46527	P55822	Module21	P24723	P19235			P35727		P32566		Q08217	P46655	P53600	Q03533	P15807
											P23458		Q96KB5		Q7Z569	Q59EC0	Q9UHV7	Q9Y4K3	Q8NI70			Q07622		P36421		Q12276	Q12236	P22035	Q03785	P35179
											P84243		Q15382		P21918	P46777	Q86VP1	P30305	P06703			Q12749		P33306		P38333	Q02805	P21801	P53104	P09232
											P04156		Q8N122		P20749	Q13616	Q9Y417	Q14803	Q16363			P25382		Module59		P53094	P53919	P16370	P32903	Q03834
											P68431		Q9BVC4		Q07889	Q9UKJ0	O60673	Q9NRD1	O75376			Module32		P17214		Q07381	P39992	Q08886	P53272	Q08491
											O60563		Q330K1		P10589	O95486	Q9NPH3	P24522	Q15777			Q07468		Q06163		P40160	P38072	P38198	P53167	P53858
											P42566		Q3ZCQ8		Q8WXD5	Q9H0W7	O95841	Q16543	Q2M389			Q03308		Q03096		P38144	Q99195	Q06409	P40078	P38781
											P15056		Q59H80		Q6NYC1	P06729	Q8TEY7	Q8WUM4	Q13017			P20795		Module60		P42945	P53900	Q06251	P53112	Q08285
											P27348		Q6LBI8		P01892	O75419	Q9H7M9	Module26	P33176			P53129		P53238		P40469	Q12124	Q06339	P42841	P08521
											Q9H0K1		Q6LC06		Q9BWF2	P23760	P16035	P06756	Q53GL0			P38959		P53281		Q12159	Q07458	Q06616	P50090	P22543
											P07384		Q6R327		P25963	Q68CR1	O15264	P62753	Q6PIP7			Q08951		Q07622		P53855	P21538	P10591	P32345	Q12060
											P10827		Q6W6M6		Q99816	P40426	P28331	Q9UEH4	Q96KS0			P12868		Module61		Q08962	P39718	P23594	Q12365	Q08649
											Q16539		Q71UH4		Q5U5U6	O60885	Q13547	Q07890	Q9Y2X8			P47064		P26449		P38089	P53152	Q02256	P14680	Q92331
											Q9UJW3		Q8IXH7		Q15113	Q9NQS7	Q9H4E7	P01730	P30084			P38153		P41695		P39735	P32802	P43572	P30619	Q06137
											Q8N488		Q8WTY5		Q00796	Q96EZ8	P18124	Q9NRP7	Module42			P46682		P47074		Q04894	Q03220	P32341	P39928	P00431
											P10398		Q9H0K1		Q03111	Q96AP0	P25942	Q9UBE0	Q05519			P38273		Module62		P25341	P32773	P32563	Q99383	P32380
											O60239		Q9Y2T4		Q6FGL6	Q6MZF4	P18564	P61964	Q6P0Q8			P27801		Q12021		P38990	P38523	Q12017	P33203	P36048
											Q9UIF7		Module16		O14579	Q8WVV9	P19838	O43439	Q9UPZ6			Module33		P39076		P21304	P32504	Q03630	P35727	P39723
											P17081		P62834		Q15596	P49418	Q9NSV4	O75694	Q13243			P38991		P12612		Q12175	Q04493	P40564	P25377	Q06208
											O14640		O95398		O60885	O15066	P18084	Q53T40	O15392			P53168		Module63		P38766	Q03071	P54860	P36008	Q12477
											P06748		P07737		P13747	P40337	Q13651	Q8WYD9	P57057			P38283		Q07913		Q04305	P39984	P41814	Q09487	P13856
											Q15311		Q7Z5R6		P62979	P56693	P10912	P23560	P51955			P53267		Q08204		P10823	P38182	P36012	Module42	Module71
											Q7Z5R6		P50552		P01138	P78395	P01583	P49588	Q06330			Q12248		Q12749		P53750	P43583	P01119	Q03071	P53130
											P48736		Q9UGI8		Q9NZI2	P26012	P23945	P24592	P27695			P35734		Module64		Q08553	Q05024	P53879	P39702	P53940
											P62166		Q13813		P18887	Q13573	Q99615	P25054	Q9UBT2			P40013		P32828		P47005	P22579	P39113	P00360	P53552
											O75051		Q8N8S7		Q9NX61	Q5T7W0	Q13363	Q9BRH9	Q9UM54			P36131		Q12306		P25333	P38630	P33399	P39523	Q05672
											Q13619		Q8WZA2		Q9UBN7	Q96CK5	P43405	Q8WTQ2	Q9Y3C5			Q03954		Q04110		Q08732	P19263	P18494	P26793	P39107
											P63098		Q92565		P23142	Q68DK3	Q7Z434	Q9Y6P5	O15379			P36162		P52488		P38064	Q03818	P53861	Q04675	P53272
											Q13309		Q9UI08		O75995	Q02880	Q9Y6R4	Q99836	P47712			Module34		Q06624		P22204	Q05080	Q08920	P53199	P53116
											Q9NYV6		Q9Y615		Q96F88	Q8N4C6	Q03111	Q9H4L4	Q495X4			P09733		Q12216		Q00416	P36015	P21705	P46673	P41277
											O95475		Module17		O15085	Q13627	O00470	P54764	P08567			P40987		Module65		Q06224	P32912	P38082	Q96QK1	P32788
											Q15475		P01008		P08727	P62491	P27348	P35241	P07951			P40344		Q07887		P02294	P38631	P41813	P33202	P32500
											Q8TBA2		P00734		P31949	P14635	P21127	Q96PY5	Q8N5J2			P53867		P53755		P00358	P53973	P39540	P32641	P07257
											Q9NPC8		P02675		O43541	Q06265	P42345	P62314	Q9HAT8			P39937		P53754		P36019	P07250	P29469	P32561	Q03213
											O15083		P05546		Q14512	P05141	P55851	Q9UMK6	Q9UHI8			P38182		Module66		Q12066	P38129	P32471	P00546	P04821
											Q09161		P07204		P15407	O00482	P42229	Q12830	Q9Y3F4			P38316		P12684		Q99257	Q02794	P38627	P61864	P52593
											Module19		P07359		A6NC98	P21579	P53355	Q06481	Module43			P02557		Q02159		Q12433	Q02892	P41810	Q03330	P32447
											Q08209		P02671		P10276	P23469	P27540	Q8WYE5	Q14344			Q06410		Q08109		P40512	P34110	Q04934	P29311	P42944
											Q13616		P02679		P18124	Module10	Q99814	Q8WYE7	Q8NFH4			P38862		Q05787		Q03750	P38862	P40960	Q05775	P32605
											O75843		P04275		O94907	Q7LFL8	Q9UIF7	P04229	Q6VY07			Module35		P12683		Q12389	P38426	P53865	P38082	P06781
											Q9Y597		P13224		P25490	P05026	P28062	P35544	P29375			P38987		Module67		Q99186	P33419	P35187	P38344	P23291
											P36888		Module18		P08579	P30443	P28074	Q9UKX5	Q9UH46			P53261		Q08387		P00549	P40450	P38257	Q05080	P39685
											P42345		P78352		Q04206	Q2YFE1	P21266	O76064	Q8TB72			P53927		P53150		P38337	P26309	P33307	P14126	P39001
											P67870		O14490		O14682	Q13094	P28698	Module27	Q15839			P38779		P25615		P36116	P32838	P40517	Q03792	P32863
											O75821		Q12959		P11717	P08575	P52790	O60260	P08311			P46961		Module68		P25454	Q06631	P53212	P12383	P10363
											Q9UI08		O14936		P13984	P10747	P52797	Q04771	P13640			P33322		P47025		P22517	P54786	Q04226	Module43	P34223
											Q9UHI6		O15205		P20783	Q9C010	P52798	O15511	P30048			P38112		P54861		P39969	P09938	Q06708	P10823	P06701
											P35240		Q13257		P23560	Q96LT9	P29460	P78346	P30304			Q06218		P40515		Q03976	Q06108	P39112	P10862	Q12018
											A6NDV4		O60673		P34130	Q9HBE1	P29966	O60506	Q13642			P25808		Module69		P43638	Q05958	Module36	P38827	P30822
											P51532		P32927		P24043	P19419	P30048	Q9BWF2	Q15651			P12684		Q99190		P15442	P40969	Q12315	P25693	P50091
											P38935		P41134		P24298	P55899	P30101	Q9H9Y6	P46459			P17214		P39540		P38149	Q03656	Q12224	Q01649	P00549
											Q9Y294		Q00975		P24468	Q9UBT7	Q15287	Q15596	Q14653			P27476		Q12424		P11746	P33332	P29084	P13712	P07347
											Q9UNL2		P23634		P24534	Q5T0H7	Q9UJM3	Q15797	P98172			Q04651		Q03655		P54837	P53974	P38111	P43561	P07213
											P04733		P78536		P49588	Q9NZC7	P47755	O15228	P31260			Q08096		Module70		P13902	P00331	Q07915	Q12276	P53824
											Q9Y5K2		P82930		P24592	P08514	Q13111	Q14674	Q6IPE9			P12683		P32897		P38760	P32794	P22209	P38339	Q12414
											Q9UQB8		Q9Y6D9		P29323	O60595	O75096	O60673	Q9Y6I3			Q03096		P00175		Q08245	P38783	P32523	Q03088	P05986
											Q9Y6R0		Q9UI95		P24666	Q15788	Q99836	P01106	Q8TDR2			P40010		P57744		Q04437	P53254	P40513	P35182	Q12277
											Q9Y5B9		Q13443		P24723	P31785	Q02878	O00470	P61160			Q06451		P53299		P53551	P47089	Q08236	P81449	Q05949
											Q9Y5X1		Q14803		P24821	P01857	Q92800	O96020	O14936			P53322		Q02776		Q07844	Q06078	P53883	P53248	P31385
											P41222		Q15013		P24864	O95461	Q6I9R8	P19784	Q13309			P46956		Module71		P38827	P21268	Q07930	P28006	P41814
											Q16254		Q15700		P36873	Q6UWM0	P61244	P78344	P23634			Q07921		P39958		P17555	P38329	P48743	P36084	P02400
											P42081		Q92796		P50750	Q6P2C8	Q15291	P45984	Q15788			Q12499		P20338		P43565	P41810	P47083	Q03012	P25694
											O00159		Q96FJ2		Q96J02	P61077	Q9NTZ6	P26368	Q14686			Q07904		P53108		P25579	P80428	P53163	Q12250	P39108
											O75935		Q9P1A6		P25021	P55345	Q12800	Q96B26	Q9BX66			P15367		P38962		Q00245	P32774	P53968	Q06677	Q03774
											P42898		Module19		P04899	P28702	Q4VBQ6	Q9BZM4	P13051			Module36		P53093		Q6B184	Q08215	Q9UFF9	P33306	P46954
											O75955		P21802		Q13363	Q96PU4	Q6ZN57	Q13114	P25098			Q6Q547		P53039		P29461	Q04894	P33200	P25342	Q03071
											P46092		O15520		P25098	P03989	O00180	P26842	O75995			P53176		P53845		P47042	Q02773	Q12460	Q08649	P05694
											Q9UHB7		P05230		P25116	P17947	Q9UHK0	P11166	P49662			Q12460		P53633		P32892	P38760	P49686	Q12263	P38855
											Q8NEY0		P22607		P49736	P48061	Q14318	P27348	O75632			Q03690		P32601		P25808	P54999	P10622	Q12134	P53859
											P46459		Q9Y4H4		Q14566	Q86VF2	P14653	P21127	Q96LT9			Q06163		P38555		P40963	P27476	Q00764	Q04693	Module72
											P48200		Module20		Q99741	Q9NQU1	Q59FM7	P27635	Q49AG3			P25582		P01123		P06244	P32357	P14832	P17106	Q07844
											P48739		P06756		P25791	Q8WYL5	P26006	P28799	O95059			P46965		P32864		Q06108	P39944	Q12223	P43682	Q00711
											Q9UQM7		P05106		P25929	Q13133	Q9UIB8	P49450	Module44			P39727		P07560		P21965	P25648	P32502	Q03290	Q12017
											P49757		P08514		P32121	P54753	P81172	P52945	Q52LW3			P36160		P17065		Q03785	P19097	P53845	P20795	Q07509
											Q53T94		P05556		Q9Y6K1	P53804	P23634	Q96CS7	Q8IWE5			P32495		P38146		P07390	P46956	Q00776	Q07381	P22138
											P50552		P17301		P26373	Q92833	Q9BUE0	Q9H0W7	Q9UKS6			P40991		P36017		P32591	P28708	P46948	P29703	P38871
											P50570		P21926		P26441	P05108	P32121	Q9H6Z9	Q9H0W7			P03772		P51996		P29295	P16370	P53010	P01097	P38829
											Q6VY07		P23229		P26641	P23560	Q9HCM3	P16333	P10589			P40079		P36018		P27351	P40064	Q05583	P00431	P28274
											O43615		P26006		Q96B26	P34130	P35606	P62851	Q9NRF2			Q05787		P32939		P53847	P39007	Q12265	P53552	P40032
											P51965		P53708		Q9BZM4	P24043	Q9BZW8	P02795	Q969G3			P37838		P36019		P20448	P40007	P35181	P33441	Q12427
											P52209		Q08722		Q13114	P29323	Q8N3X1	Q9UMU9	P98164			P32797		P48559		Q07963	P40355	P22336	Q12342	Q12250
											P52294		Q13797		P27348	Q96J02	Q8WUD1	Q15036	O75864			Module37		Module72		P53924	P39521	Q02100	P53829	P07703
											P52298		Q59F03		P42345	P04899	Q9Y6R0	P35030	O95608			Q04660		P14741		P40352	P00549	P18410	Q99260	P39969
											P52594		Q86SW1		P49815	Q13952	P27361	Q76L83	P04049			Q08109		P09064		P08679	Module19	P26754	P53258	P31383
											O94855		Q9UKX5		P42229	P26572	P53582	P15408	Q8TEJ7			P38960		P20459		P01366	P32583	P38931	P40005	P49723
											P52888		P18084		P53355	Q13114	Q8N8D1	Q6N084	O15151			Q12176		P09032		Q06169	P32767	P53093	P38962	Module73
											P53041		Q16157		P00813	P49815	Q9UBK9	O14836	O60784			P15646		P32501		P41813	Q04031	P53215	P00044	Q08601
											P19256		Q1PBM2		P27487	P00813	Module22	Q9UL18	P48443			Q12389		P12754		P32657	P39925	P32864	P25296	P35497
											P53611		Q2YFE1		P27540	Q99814	Q9H9L4	Q9NQR1	Q547Q3			P53919		P32502		P25615	P40344	P23287	Q14671	P35182
											P53634		P07996		Q99814	Q9UIF7	Q04756	Q9H0T7	Q12791			P32892		Q02866		Q03012	P35201	P05986	P53685	P27351
											P54819		P18564		P27658	P28070	P31949	Q9H871	P30533			Module38		P32481		Q08465	P23561	P53129	P46947	Q06163
											O94906		P26012		P27986	P28698	O75197	Q15366	P31930			Q03532		P53843		P42946	P31385	P43569	P38247	P47027
											P55197		Q9HD67		P28161	P20827	Q8N302	Q9UDR5	Q53ET0			P28007		Module73		P50277	P33202	Module37	P25339	P53207
											P07339		Module21		P28222	P29317	P41743	P14672	P32241			Module39		P38784		P17157	P38138	P40485	Q06200	P33760
											P07360		P35030		P28288	P52798	Q6IA69	O95625	Q04941			Q02159		P32366		P38811	P20338	Q12270	Module44	Q07381
											P55822		P01009		P49116	P52799	Q13233	Q10567	P32246			Q02555		P39111		Q04958	P40003	Q12083	P53202	P46675
											Q86VP3		Q07954		Q92994	P29460	P13804	Q5STA6	Q9Y446			P39552		P17255		P48510	Q07896	P38620	P38871	P38203
											O14965		P08246		P28799	Q96S38	P04035	P04075	P33151			P33750		P16140		P36520	Q02793	P32464	Q03144	P40075
											P57057		P08311		P28838	P30048	Q8N5C8	Q09161	Q8TBC4			P35178		P32341		P21576	P53600	P02557	P38085	P36160
											O15392		P10646		P29016	Q01105	P28749	P62937	Q92558			P06774		P32563		P35729	P15108	P33298	P53843	P40357
											P31948		Q9NYU2		P52798	P30154	Q8WYD1	Q9BT81	Q13158			P25591		P32610		P19414	P17709	P35194	Q07528	Q04902
											Q6FG59		Module22		P98172	Q15287	Q6R327	Q9P246	Q6P3U7			P53877		P47104		P38344	P53231	P09232	P20486	P21190
											Q9H9Y6		Q5RKV6		Q9UKJ1	P01732	O43482	O15105	Q9ULX3			P53104		P41807		Q12176	Q04868	P10363	P38904	Q04660
											P60896		A9UHW6		P04626	P49767	P07204	Q16537	O00623			Q12380		P31412		Q01329	P41697	P38266	P38863	P38324
											P61077		Q9UK45		P29460	P46734	P54764	Q969H6	Q9H0K1			P36049		P22203		Q03323	Q99209	P13433	Q12469	P40005
											O95081		O14966		P29466	Q2M389	O95166	Q9UNL2	Q86XL3			P40032		P48836		P48743	Q07963	P02568	P40960	P47017
											O75629		O15116		P29966	P48200	P22695	P19022	Q9Y2X7			Q06631		P37296		P47117	P52891	Q12469	P39990	P53843
											P21918		P62310		P30041	Q9HCK3	P30414	P41586	Q9NWM3			P53191		Q03956		P08431	Q12424	P12683	Q03976	P38064
											P08238		P62312		P30084	P21926	P30443	P15822	Q96RU7			Q06205		Module74		P35178	Q12344	P35718	P53313	Q12223
											P62256		Q9HAU5		P30101	P49336	P30876	P42226	O00180			P40693		P53378		P06787	P38703	P41832	P13393	P43568
											P62314		Q9Y333		P30154	O19626	P31946	P46108	P61254			P23776		P52553		P38789	Q04792	P04385	P53204	Q06217
											P62736		O43776		P30260	Q13127	P49685	P49703	Q6ZN57			Q08975		Q04493		P43586	P19146	P36421	Q03148	P43544
											O60333		O43809		P30304	Q9P2R7	P32241	Q15651	P53365			P40007		P43573		P42846	Q00416	Q04636	Q03935	P40473
											O43679		Q8IZH2		P30305	Q49AG3	P33151	Module28	P01241			Q08235		P53900		P22336	Q04934	P06779	P14164	Module74
											P62995		O75843		Q15287	P55055	Q86W91	P62736	Q9Y6R0			Q12024		P48363		Q12488	P34253	P32797	P43583	P38713
											Q7LDD5		O75886		P30481	Q9ULK4	P53999	Q96LT4	O94909			P42946		P40005		P36123	Q04307	P22138	Q02892	P53115
											P63241		Q01780		P30533	Q9HD67	P33240	Q15573	Q3ZCQ8			Q03655		Module75		Q02256	P38149	P31244	P53883	P36019
											P63267		O77932		P01258	P56545	Q8WXJ7	Q12874	O60664			Q04697		P38620		P16661	Q12469	P08679	Q04373	Q06525
											P0C869		Q15024		P31327	P61073	P34998	Q9UPS6	Q9UNL2			P53954		Q12265		P50946	P53879	P00330	P40010	P33754
											P0C870		Q9H0D6		P31512	Q9ULK2	P35609	Q96QD9	P12956			P39744		P38063		P24870	P36161	P43601	P42073	Q06632
											P68363		Q9NPD3		P56279	O14793	O75112	P07360	Q07869			Q07896		P32895		P53045	P25693	Q04792	Q04272	Q08562
											Q13112		O95297		P31943	Q14118	Q08380	P23508	Q2HNT3			P53136		P38689		P40010	P32910	P17629	P48361	P38283
											Q03405		O95396		O14649	Q9UHY8	O15123	Q8N7K6	Q14919			Q07963		P25377		P38328	P39954	Q08004	P38111	Q06096
											A6NC98		O95777		P32241	Q6VY07	Q9BU61	P40126	O43719			Q05931		Module76		P53131	P48606	P36008	P21965	P25605
											P78347		P00338		P32926	Q92905	Q13813	P39748	Q92925			P07283		P10862		Module4	P26448	P38149	Q03656	P11927
											O75094		P04075		P32927	P10275	P62140	P53680	P21709			P39954		P52490		Q12017	P38903	Q02354	P03965	Q12505
											O15066		P14550		P32969	Q15366	Q99598	P02774	O00629			Q03162		P53152		Q04377	P89886	P17079	Module45	P47042
											P78537		P14678		Q4W5T8	P11233	O43586	P0C869	P07306			Q12522		P32849		P00950	Q03940	P38838	P38204	P53039
											O95453		P62318		Q99569	Q9BZK7	Q14188	P21917	Module45			P33201		P38840		Q02260	P40517	P53176	Q04322	P36017
											Q13588		Q8WXD5		P33176	Q8WUA4	P25787	P13631	P28482			P05694		Module77		P53233	Q12464	P40956	P32583	P40518
											P82933		P20618		P53999	P07951	Q8WYC0	Q8N668	P16401			P39004		P07213		Q12377	P46679	Q08109	P19097	Q12102
											P83731		Q8IU60		P33316	P63167	Q8WYD7	Q7Z3T8	O43290			P38720		P49334		P32529	P39678	P07273	P39678	P29366
											P98164		P21964		Q14192	Q9NUW8	P60520	Q14103	O60506			P38879		P39515		P25559	P07149	P40009	P89886	Q12216
											Q00796		P25929		P34969	Q96I65	P25685	P07602	Q96MK7			P39079		P35180		P46676	Q08951	P12962	P22543	P35207
											O43680		P26651		P34998	Q14174	Q8IU58	P52655	O14576			P19414		P23644		P53169	P35190	P38313	P28000	Q08817
											Q13951		Q96B26		Q5T5U3	P17948	P07384	P20827	Q13219			P38198		P18239		P39704	P20133	Module38	P32914	Q00618
											O95602		P28062		P98161	P62304	Q6UWL2	P98172	Q6ZWB8			P39702		Module78		P48836	P22007	P40856	P38324	P04385
											Q01484		P28074		P35232	Q14643	O94992	Q9UKJ1	Q8WYD8			P48606		P36149		P06243	Q06205	P11633	Q12460	P26798
											P33681		P31689		P35398	O43290	Q14494	P29466	P34969			Q07993		Q03337		P53221	P40009	Q04338	Q07993	Module75
											Q02246		P38935		P35544	P34969	Q6W6M6	P29966	P35813			P36010		P38334		P36012	P04786	Q08214	P04147	P32786
											P10809		P42285		P35579	O00255	Q8WYC1	Q96S38	P35268			P38789		Q03784		P33338	P53620	P25451	Q02721	P39946
											O75151		Q13148		P35580	P24593	O94986	P30085	Q13155			P53904		Q99394		P38806	P53163	Q04272	P31383	P14306
											Q04726		P42898		Q9NTJ5	P15502	Q9Y5X9	Q03113	Q7LFL8			P38011		Q03630		Q12248	P20606	P19454	P53254	P38850
											Q05519		P52209		Q13352	P60896	P47736	Q9UM11	Q13813			P38910		Module79		P32605	Q03691	P53549	P53622	P32902
											P37198		P56537		P35637	Q95HN7	P04271	Q12791	Q13535			P38249		P36123		Q06630	P23724	P25615	Q04660	P53243
											O60936		Q15424		P35711	Q6PJ06	Module23	P30519	O95453			P53045		P20604		P06843	P32074	Q12377	P27999	Q01454
											P02489		P62304		P35998	Q8WZ19	O43609	P01258	P13747			P11709		P40856		P09624	P32618	P28004	P37838	Q06405
											P02511		Q9H840		P36543	Q15116	Q99459	P31942	Q9BSM5			P38149		P43612		P31377	P53739	Q06096	Q12192	Q02890
											Q16799		Q9Y4Y9		P36578	O95185	P61024	P31943	P54646			Module40		Q00955		P36036	P32849	P36123	P53933	P38138
											Q9BQ59		P62306		Q13873	P10145	Q9HAU4	Q86U86	P24468			Q03818		Module80		P48415	P11745	P04911	P23968	P53877
											Q15329		P62308		P10600	Q08345	Q9NYQ7	O14979	Q7LBX6			Q08746		Q07732		P53914	P00420	Q05080	P53954	Q00246
											Q0VAC0		P62314		P36941	Q9Y221	Q92626	Q9Y3E5	Q9UIB8			Q12527		Q12411		P40078	P50078	P32905	Q12066	P09547
											Q12805		P62316		Q13490	P11229	O75325	P02489	Q16621			P06103		P38871		P54860	P38153	P40327	Q03784	P38274
											P48729		P62841		P36956	P16452	Q13635	Q8WUI4	Q70UQ0			P53199		P53865		P36100	Q02908	P00890	Q02775	Q04921
											Q6PJ06		P62851		Q15648	P37231	Q99961	Q9NPB6	O94776			Q12452		P32336		P39715	P40079	Q12084	Module46	P06780
											Q71TU5		P63241		P52701	P80217	Q9HC29	Q3ZCQ8	P28360			P19882		Module81		P38138	Q05021	P19073	P16151	P41697
											Q8WXF2		P78347		Q14978	Q14126	Q00796	Q15811	Q8N3P4			P40413		P33420		P40992	Q06142	P38138	P40465	P27801
											Q9P137		P83731		Q7Z6G8	Q9H0K1	O43776	Q96KQ4	P56693			P43601		P38696		Q12449	P38339	P46949	P38149	Q9UFF9
											Q13242		Q06265		Q7L590	Q13129	Q96B97	Q9Y597	Module46			P09734		P36224		Q12033	P38316	P36015	P38717	P49955
											Q13425		Q9Y3B2		P39019	Q96PM5	Q15628	P55197	P06734			Module41		P40960		Q07921	P35198	P22579	P05694	Module76
											Q13472		Q07021		P39687	Q8NEP7	P13805	Q9UQM7	Q00537			P40512		Module82		P36162	P40352	P39703	P38819	P48836
											Q13541		Q14103		P39748	P23297	Q9Y3C5	P36888	P48736			Q04958		P23594		P53167	Q06673	P32910	Q05670	P53248
											Q14181		Q08945		P40123	P50549	Q13310	P60981	Q14978			P50277		Q00362		P36037	P07703	Q08951	P32835	P47058
											Q14582		Q0VAC0		P40126	Q99500	P17677	Q96AP0	Q14994			Q12418		P38903		P38749	P28274	P38837	P11978	P04051
											Q14643		Q9Y2L1		Q9Y6X2	O19655	Q9UQB3	Q99966	P49116			P53855		P31383		P25580	P30822	P14908	P38759	P39718
											Q14896		Q13310		O96011	P02008	P17661	Q9H1J1	Q658W2			P0C0W9		P38796		P39531	P33399	P28817	Q12318	P22204
											Q7Z434		Q13347		P56589	Q9H4E7	Q15572	Q13158	Q8IV31			P41814		Q04372		P32899	P40010	P32794	P07276	Q07418
											O14744		Q14160		Q92968	P10244	Q8NAM6	Q92565	P30281			P47171		Q12461		P38873	P34216	Q03976	P19073	P34226
											P11234		Q14181		P40937	P47736	P08572	Q9UE29	Q92859			P38814		Module83		P35688	P41811	P38194	Q02630	P02294
											Q15418		Q14254		P40938	Q8TE77	P01225	P57057	P41002			Module42		P32345		P47113	Q04660	P53254	P53824	P35180
											Q96PY6		Q14687		P41159	O75096	P14373	P52209	O43255			Q99210		P40164		P39682	P38879	P53299	Q04673	P40341
											Q15645		Q16342		Q96FS4	P80723	P49841	Q6ZN30	Q9HD42			P00445		P38193		P24783	P05694	Q03465	Q08920	P32910
											P13640		Q32P51		Q03181	Q9Y5X9	P36404	Q13573	Q9UHP6			Q12518		P39077		P25384	P25808	P43639	P26798	P38904
											P13693		Q3LIB4		P41586	Q7Z6E9	P36543	P17302	P57738			P38859		P39078		P39968	Q05931	P42945	P25451	P53254
											Q16342		Q9UKV8		Q9NSC5	Q8TD84	P36956	P45974	P04035			P43592		Module84		Q03465	Q08235	P07283	Q02773	P38957
											P13798		Q9UL18		P41594	O00308	Q14686	P62070	Q9UI21			P17119		P26309		P00330	P40693	P22517	Q03776	Module77
											Q13275		Q3MI39		Q3LID9	Q6PIP7	Q15648	Module29	Q92831			P12945		P40957		Q02866	P53927	Q12330	P61830	P38867
											Q9UBU7		Q53GW1		Q6IPE9	Module11	P43246	Q762B6	P01258			P05030		P40958		Q01454	P38333	Q12220	Q00772	Q12151
											Q2I5I4		Q59GZ0		Q96GZ3	P01243	P52701	Q15238	P36543			Q06639		Q80US8		Q03940	Q07381	P21242	P54784	P42846
											Q2TSB7		Q5SR56		Q9NPB6	P15121	Q7L590	P28062	P43246			P20338		Module85		P22082	P25341	Q03981	Module47	P33399
											Q2XQU9		Q9BZI7		P42081	Q8TB22	O75381	Q96AD5	P38432			Q04225		P48240		P32450	P53914	Module39	P10592	P35206
											Q9Y6J0		Q6DKK2		P42166	Q96FW1	O96011	P05814	Q7L590			P53010		Q12277		P32337	P42945	P13856	P53924	Q06245
											Q32P51		Q6IPF2		P42285	P28324	P40937	O43290	P59768			P31111		P46948		P39703	Q05568	P35197	P13099	Q03782
											Q3MI39		Q6NUQ4		O95926	Q96T58	P41159	P08138	Q96MX4			P38953		Q05636		Q04675	P04451	Q12503	P24482	P40010
											P04632		Q6P2E9		P28331	Q14541	P46109	O75444	Q15645			P27515		Q08162		P45976	Q04002	Q03768	P23293	P40468
											Q495Z4		Q6P587		P51572	P46092	Q13190	Q13487	P11274			P24004		P38792		Q05031	P06783	P38883	P52917	Q12224
											Q53GW1		Q7L1W4		Q13151	P51843	Q8N392	Q13326	P19338			Q12098		P53859		P40061	Q12280	P53032	P07347	P21304
											Q53QP3		Q7Z3E1		Q92859	Q5JWF2	Q9NXI0	Q9UHL9	P62979			P32805		Q08285		P47050	P47116	Q12349	P06777	P36520
											Q92997		Q7Z5K2		P42684	P13497	Q6PD62	Q04941	O95248			P22007		P25359		P43605	P32589	P38842	P17536	P32597
											Q53T40		Q7Z6E9		O43516	P29466	Q13105	P32246	Q9BQ59			P43561		P53256		Q12186	P11075	P38070	P32380	Q96QK1
											Q53Y47		Q86UX7		P42768	Q92968	O60264	Q8IWE5	P52790			P49955		Q12149		P42845	Q03735	P22139	P32916	P33339
											P24394		Q86V24		O43586	P26006	Q9H307	P53999	P60484			P53204		P38801		P33204	P34087	P38904	Q12301	P38931
											O15117		Q86Y22		Q15642	Q59FP9	Q8TD84	P33316	Q9Y6D5			P33421		Module86		P32829	Q12396	P53847	P10869	P40987
											Q5D1E8		Q8IU57		P42898	Q8WYD7	Q96KC8	P33991	Q9H7B4			P53061		P39925		P53685	P50946	P09032	Q03337	P15790
											Q5SWA1		Q8IZ52		Q9NPY3	P35398	Q9NW38	P98161	Q00577			P53150		P40341		P33314	P38310	P35497	P53011	P43132
											P15309		Q8IZD4		P43487	Q9BVH8	Q8TBA6	P35232	Q92565			P25569		P00044		Q05672	P39563	P34110	Q05672	P32367
											Q5T9C2		Q8N5J2		Q92833	P13726	Q9UDY8	P35609	P68032			P53941		P00431		P35210	P29340	Q03690	Q12297	P20081
											Q5TM15		Q8TB22		P46013	Q9Y6H5	O95248	Q13352	Q06787			P08521		P53259		P38889	Q06338	P53261	P22082	P53298
											O15460		Q92925		P45985	Q9P202	Q12772	P35658	Q13114			P42846		Module87		P53212	Q12024	Q12038	P07269	Q07786
											Q63ZY6		Q96AB3		P46060	P17535	Q86YH1	O43924	P61978			Q06338		P38959		P53857	P48813	P53857	P40450	Module78
											O75352		Q96AT9		P46092	Q96NY6	O95251	Q9NPI6	P07814			Q12208		Q07468		P31244	P02557	P23968	P40344	P35729
											Q02763		Q96C01		P46108	P10276	Q8TDR4	Q9UM13	Q14011			P38064		P20795		P14922	Module20	P54861	P32585	P40958
											Q6I9R8		Q96CU9		Q92905	Q6UN15	Q96PE3	Q9UHI6	Q9NWN3			P16861		P27801		P20795	P53865	P40414	P40414	P18851
											Q6IAA8		Q96EZ8		P46531	P20783	Q13077	P32241	Module47			P49723		P12868		Q12262	P02400	P12398	P53894	Q00362
											Q6IPF2		Q96GE4		Q8IW41	Q86SR6	Q92610	Q2TSB7	Q9BZY0			P39966		Q03308		P26343	P31384	P38819	P32563	Q03330
											P35244		Q96LL9		P47755	Q8WYE6	Q9H0R8	Q13569	P37837			P50942		P39702		Q03337	Q08921	P53271	Q08962	Q08729
											P00966		Q9BSM5		P47756	P30481	Q86UX7	Q7Z6G3	P42773			P53974		P38273		P40561	P36080	P08518	P35178	P32610
											P35030		Q9BU61		P47872	Q53ET0	Q07890	Q9H0K1	P01133			P19097		P53129		P40528	P33199	P47037	Q02354	P31380
											Q6P2E9		Q9BV44		P47897	Q5T4K5	P83731	Q14155	Q8IZM6			P38786		Module88		P47064	Q08975	P20424	P11076	P53124
											Q6UN15		Q9GZQ8		P61073	Q9Y446	Q14213	O00629	P59780			P32863		Q92331		P19097	P47103	P32796	P32657	P03069
											Q75MZ6		Q9H0E2		P67809	P33151	Q03405	P23945	P48645			P52490		P32913		Q12527	Q03919	Q03935	P06103	P11747
											P17661		Q9H2M9		P48200	P98077	Q9Y230	Q9UMK7	P14653			Q12468		P34110		P39009	P53250	P53082	P22213	P47041
											O14493		Q9H7Z7		P48443	Q5VT06	Module24	Q6P671	O43353			P19262		P38759		Q06677	P38929	P36005	Q08245	P33331
											Q7Z307		Q9H9L4		P53618	P38432	P54687	P56545	P33240			Q03784		P40335		P36161	P43621	P46954	Module48	P34087
											Q7Z344		Q9NPI6		P48454	Q02487	Q9NPJ6	P13232	P40425			Q99394		Q96QK1		Q03691	P40090	P33203	Q12060	P38766
											Q7Z3E1		Q9NXE4		Q92731	Q13148	Q8TBK9	Q9NSV4	Q9P0U3			P10964		Module89		Q12427	Q04377	P36003	P38814	Module79
											Q7Z5K2		Q9P0J0		P48556	P14543	Q14204	O43186	Q13011			P40485		P32524		P32263	Q08966	P38351	Q12100	P53044
											Q86U70		Q9UBQ7		Q9Y5K5	Q15744	Q9BVK8	Q9UIK4	Q08379			P40422		Q07350		Q99394	P20227	P32583	Q06245	P14741
											Q86UL8		Q9UHC7		P48739	Q96KR1	Q7Z3T8	P63151	P24385			P38856		P19736		Q02784	P00431	Q07963	P32337	P48524
											Q86Y22		Q9UHL9		P20591	Q6IPF4	P27816	Q08345	Q96QL3			P53754		P53830		P53207	Q12199	P40991	P20433	P28004
											Q8IU57		Q9UK80		P49190	Q8IXH7	Q08554	Module30	P20333			P23641		Module90		P53036	Q12033	P53927	P19658	P14771
											Q8N392		Q9UKX3		P49450	P61769	Q76M96	Q9UKK6	P10599			P53070		P34758		P40564	P20676	P33329	P17157	P07390
											Q8N5J2		Q9ULX3		O60879	P21580	P16144	Q86TI0	P20701			P29465		P26570		P11433	P24869	P36145	P47176	Q12129
											Q8N6Q3		Q9UPM9		P49458	P06730	P15927	O75271	P41159			P89886		P36024		Q03125	P25491	P53754	P24814	P08678
											Q8NB16		Q9Y262		P49703	O95786	P60228	P62829	Q8ND90			P38757		P40328		P22804	P30656	P32505	P39935	P80667
											Q8NCR6		Q9Y597		P49711	P08138	P16471	P08123	Q96GZ3			P50104		Module91		P32325	P35729	Q99394	P33299	P02293
											O15523		Module23		Q13416	P53708	P61011	Q16667	Q96L34			P22219		P53620		P38261	P23776	P40368	Q05024	P38615
											P08133		P43146		P49757	Q6P1X5	P56589	P01374	Q9NPB6			P18238		P33767		P32318	P40509	Q08873	P23201	P46655
											Q8NI77		O43255		Q96BI3	Q13075	Q99704	Q14781	Q59H09			P17255		P46964		P47123	Q9URQ3	P32892	P53953	P31244
											Q8TB22		Q9H422		P49802	P16871	Q9Y4G2	Q7L553	Q9BX63			P18562		P41543		Q99195	P23644	Q12233	P13902	P32481
											Q8TD23		O94842		Q96PY6	Q7L523	P40123	P30101	Q8WX92			Q12216		P48439		P36149	P33313	Q03254	P38886	P38070
											Q8TEI3		Q969H6		O95863	P61925	Q59EB3	P35268	P25208			Q07887		Q99380		P35191	Q03497	P28708	P25297	P36054
											Q8TEJ7		O95059		Q9H1J1	P12755	Q9GZQ8	P27797	P62158			Q04195		Q92316		P38691	P33520	P09435	P13186	P25333
											P21964		P02745		P49848	P30519	Q15303	P53350	Q9BUI6			P00937		P39007		Q07468	P36027	Module40	Q12270	P48412
											Q8WUJ3		P32121		P49916	O15520	O94985	P01589	Q8NDV2			P46679		Q02795		P00360	P20434	Q06449	P52960	P38013
											Q9P2H3		P53671		P50281	O43166	Q15631	P36543	P06748			P40005		P47090		P39113	P46985	P40186	P21705	Module80
											Q8WW01		P78346		P50454	P78346	Q6P671	Q14686	O14617			Q12318		Module92		P09435	P21242	P36080	Module49	P53108
											Q9NQC3		Q14940		P50502	Q5T8A7	Q6IPE9	Q6IPE9	P54252			Q12154		Q08886		P12753	P09232	Q07458	P21304	P08679
											Q13651		Q15942		P50542	P07196	Q96S38	Q92973	Q3B891			Q9Y294		P10823		P06779	P46673	Q12175	P38999	Q04067
											Q96N16		Q7Z4I7		P50549	Q8WYF2	Q14789	Q15836	A5YM72			Q99344		Q12361		P39523	Q05946	P53900	P42951	P10080
											O75410		Q8IUQ4		P50552	Q14498	O15116	Q9Y6Q9	Q8TEI3			P32341		P39717		Q12134	P25343	P28495	P46674	P53823
											Q92925		Q9BQQ3		Q9UGI8	P31151	P28907	P45973	Q99741			Q08961		P53130		P47152	P41318	P53954	P53136	P49686
											P24298		Q9NYA4		P50613	Q9H840	P20042	P15498	P11831			P36085		Module93		P30771	P32835	Q06891	P47005	Q01939
											Q96AB3		Q9UGP4		O60583	P50613	P33176	P54762	P23497			P35184		P22137		P09959	P29461	P19658	P47049	Q02100
											Q96C92		Q9UII5		P51151	P40855	Q14978	Q00403	Q5SXM2			P39077		P38856		P39742	P33400	Q12434	Q04477	P38431
											P02461		Module24		P51153	P62995	Q9UHC7	Q14327	Q9UGL1			Q03920		P17891		Q03697	Q08236	P33301	P36100	Module81
											P25098		P17081		P51449	Q9H0U4	Q5TCJ4	P57729	P62875			P39946		Q06677		P31378	P53941	P32767	P54199	P45818
											Q96I65		O14613		P51522	Q96QL3	P14866	Q969K4	Q96KC8			Q03455		Module94		P19955	Q05166	P07261	P10622	P39966
											Q96KG9		P60953		P51532	P04118	O75629	Q8NFZ0	P18615			P38265		P17629		P33306	P39524	Q03697	P18410	Q12134
											P02671		Q04917		P51580	P54764	Q9NQC3	Q16611	Q96AB3			Q12427		P53552		P46949	P07258	P38304	P32899	P40103
											Q96QD9		O75271		P51608	P03372	P42285	O75369	Q4LE79			P38699		P33441		P35203	Q08387	P32324	P53940	P39925
											Q99743		P41743		P51798	Q8WYB9	O95926	Q9BWP7	Q9BZL4			P39107		Module95		P47166	P32657	P38086	P40007	P38623
											Q9BSM5		Q3LID9		P51809	Q96KS0	Q13263	Q68CR1	Module48			P06245		P13434		Q02948	P12887	P35728	Q06639	P26449
											Q9BV44		Q6IPE9		P51812	P48443	Q15046	Module31	Q2VP98			Q12066		P06774		P40494	Module21	Q06815	P23644	P38837
											P02795		Q8N2N5		Q96T51	P01343	Q92859	P08727	P05546			Q03370		Q02516		P38713	P21372	P39013	P53939	P53973
											Q9BXW7		Q8ND90		P51813	Module12	P42685	Q8WYC8	Q9Y5X1			P36421		P14064		Q00955	P32496	P39076	Q12477	Q12450
											Q9C0C9		Q8TEW0		P51814	Q6AHZ1	P42768	Q7L775	O95467			P25615		Module96		P21190	P32599	P38930	P40013	Q12499
											P04035		Q96GZ3		P51948	Q8WW01	P43121	Q6Y1H2	Q5VX90			Q06551		P32830		Q08923	P53859	P32364	P32481	P32524
											Q13002		Q96L34		Q99942	Q6N089	P43220	Q7LBR1	P49286			Q06677		P87108		P40541	P38736	P32591	P17079	P39984
											O94992		Q9NPB6		P52292	P24821	Q06609	Q9C0B7	Q9NUQ7			P53840		Q12328		Q12505	P36036	P42841	P49960	P13433
											Q9H0E2		O43516		Q8NI70	P60981	P43487	Q96JE9	O14613			Q02208		P47045		P47090	P04386	P38181	P53032	Q06407
											P29692		P42768		Q9H213	P29350	P43694	P56704	Q8WYB8			Q02776		Q08749		P19262	P38085	P40450	P33750	Q04370
											Q96S38		O43586		P52594	O15511	Q92833	P29317	Q8WYC1			P53299		Module97		P27801	Q04511	P25343	Q12248	P14681
											P30084		Q15642		Q00978	O00444	P45985	P49354	P51572			P38820		P47110		P00854	P39107	P39730	P19659	P54790
											Q9H4G0		Q15831		P52630	Q96S82	P46092	P41134	O43516			P41807		P15436		Q03322	P04051	P40167	Q12038	P53959
											P04075		P54646		Q92750	O14757	Q8NEY0	Q14CJ1	P42768			Q04110		P46957		P14904	P36123	Q12309	P10363	P50113
											Q03113		Q9BYG4		P52757	Q00341	P46531	Q12772	P48730			P53259		Module98		P40167	P40510	P01149	P06243	P25575
											P30414		Q7KZI7		P52926	P15884	Q14157	Q14825	Q14654			P38751		Q00764		Q03784	P47083	P43602	P38629	P20676
											Q9H939		Q01970		P52945	Q13795	Q16621	P61313	Q15013			P40510		P31688		P38759	P32345	P20052	P38862	P35203
											O43432		Q9NQ66		Q9HDC8	Q9NPI6	Q8IW41	P33151	Q9H7Z6			P38713		P38426		P32601	P53685	P21243	P32486	P53079
											Q9HB09		Q9C0K7		P52948	P62913	P47872	Q03060	Q8WYD6			P38995		P38427		P53933	P48510	Q12396	P35198	P46669
											Q9HC52		Q9UKI2		Q14344	Q9H461	P47914	Q12800	Q8WTQ2			P11914		P40434		Q08236	P54199	Q06675	P25635	P04786
											Q9HCK1		Q9Y376		O95185	P12956	P48200	P08575	Q9UJ37			Q12009		Module99		P22213	P40473	P00044	P53267	P53011
											Q9HCK3		Module25		P63000	P01024	Q15428	Q96L34	Module49			Q00711		P53739		P20338	Q01389	P13517	Q12033	P25635
											Q9NP97		Q9H3Z4		O96013	P36941	Q3YEC7	O95926	Q9UL26			Q02205		P25341		P14736	P38291	P12954	Q12321	P32913
											Q9NPF5		P51809		P53671	P53680	Q7L2E3	P61289	Q95IH1			P53604		Module100		P21306	Q12175	P38333	P38630	P09119
											P63172		Q13507		P54105	O60343	P42566	Q13148	Q6P2C8			P38193		Q99303		P25370	P05318	P53094	P39081	P33419
											Q9NRW3		P54920		Q9BW71	P12110	P42224	Q9NPY3	Q8WW01			Q07930		P25384		P53599	Q12522	Q02773	Q06338	P36010
											Q04941		P63027		Q99684	P30260	Q6UWM0	P19878	O43313			P47176		Q07791		Q03981	P27472	Q07381	P04451	P32800
											Q9NTJ4		Q14573		P54253	O15444	Q9UJ41	Q96Q36	Q9UKT7			P32899		Q99195		P53250	P40014	P38144	P40362	Q05031
											Q9NUQ7		Module26		P54646	O15021	Q8IV31	Q564H7	O14514			P43574		Module101		P53840	Q04062	P40055	Q12220	Module82
											Q9NVP2		P84243		P54687	Q96L91	P31947	Q9BRG1	P15173			P10355		P32916		P32844	P05317	P53914	Q06164	P38315
											Q9NXF8		O60264		P54764	Q9H4I2	Q13158	Q04864	Q16513			P07390		P36057		P53196	P38086	Q08962	P18961	P38523
											Q9NYU2		Q9UIF9		P54819	P15153	Q9BQQ3	Q9NPJ6	Q9NR48			P00420		Module102		P18900	P40395	P40303	P16664	P06104
											Q9NZM3		P62805		Q13507	O94986	P22681	P62913	Q8N5G2			Q00955		P48232		P32334	P40164	Q05946	Q12389	P10507
											Q9P0V3		O60814		P54920	O43680	Q2TB20	O60936	Q14491			P18898		P35727		P53112	P32591	P39735	P32892	P47019
											Module20		P33778		Q6GYA4	Q92540	Q06730	Q96CF2	Q96I65			P05317		Module103		Q02336	P53136	P39969	P38274	P35184
											P04626		O75367		P55072	O15400	O43172	P07996	P15153			P47058		Q02554		P23776	P53168	P38064	P26309	Q12386
											Q06124		P68431		Q9BQE4	Q29983	Q15051	Q14831	Q63ZY6			P54885		Q99181		P16658	P53939	P51996	P38786	P53221
											P46108		Q96K72		P55196	Q13445	P04066	Q9Y496	O75925			P33400		Module104		P10964	Q06675	P38636	P25651	P35637
											P10721		P04908		P54753	Q2XQU9	Q9Y678	Q8WYC9	Q13573			Q03630		P53617		P53851	P09733	P38829	P14306	Q07478
											P11274		P21675		Q15375	O95608	P34932	P11310	Q96IY1			Q06525		P38996		P48524	P23201	P32657	P40958	P38182
											O43561		P58876		P55197	O43516	P07437	Q9BYX4	P10276			P53865		Module105		P05626	P38265	P40573	P12684	Q02516
											Q08881		P0C0S5		P55265	P01009	P49286	Module32	P55210			P32387		Q02948		P19880	P11076	Module41	Q04439	Q12349
											P16333		P54198		P55268	P08581	P18615	Q5SXM5	O95617			P36118		P38270		Q03630	P39743	Q03761	P31384	P41813
											P54762		Q9Y294		P55316	P20700	Q9BZX9	Q14512	P00734			P40060		Module106		P22224	P53965	P32387	Q07509	P40348
											P22681		P50502		P98177	P06734	Q9H0R3	O75593	P51449			P07257		P32500		P43594	P33204	P14682	Module50	P53096
											P00533		Q9BW71		Q12778	Q99704	Module25	Q08554	P35544			Q02721		Q03790		P20438	P40413	P22141	P38313	Q05568
											P09619		Q9UMS0		P55822	Q6LAL4	P05141	Q86XR7	Q16665			P32583		Module107		P22007	Q12389	P39968	P50105	P38310
											P62993		Q9UM07		Q59GQ8	Q5HYT5	P49336	P02545	P45985			P34221		Q12433		P07560	P38801	Q07622	P21339	P14164
											P21860		Q13112		Q8N2W9	P25116	P02751	Q01081	P43403			Q04894		P25649		P07262	P32902	Q02721	P53941	Q03406
											P29353		O60341		Q9BWP7	Q01518	O94829	Q05BZ9	Q14157			P53115		Module108		P40155	Q06218	Q06677	P38426	P53919
											Q9UFY1		Q16695		Q9BZX6	Q99496	P35658	Q96CV9	P47755			P53159		P54860		P32855	Q04305	P00431	P11745	P40965
											O15524		Q9NVP2		Q9BZX9	Q9HCE0	Q13619	P51965	Q5VZK9			Q01217		P33202		P36003	Q03012	P12887	Q05166	Q04373
											P17948		Q9Y5B9		Q9BZY2	O95835	Q53G15	Q9BW27	Q96C36			P53295		Module109		P38877	P36006	Q05775	P06738	P38861
											P15498		Module27		Q9BZY3	Q8N122	Q9Y4D1	O15287	P49842			Q03406		P38853		P05453	P19812	Q06103	P53094	P38111
											O00459		P11171		Q14152	O43149	P21980	P54277	Q9UBT7			P28496		P50090		P40565	P53959	P38915	Q99190	P46673
											Q15303		P54105		P55899	Q02878	Q02539	P62988	Q4KMQ1			P53633		Module110		P17505	Q08018	P40482	P38627	P35718
											P20936		P81274		Q86VP3	Q92934	O14618	Q9NPC8	P49418			P32828		Q12483		Q12009	P32558	Q08387	Q03308	P00410
											P27986		P63096		P56270	Q13155	Q04323	P52594	Q01113			P43612		Q06696		P00899	P37370	P32911	P39077	Q62384
											Q13094		Q14980		P56537	P41586	P31948	P13598	P51608			P29509		Module111		P53952	P25453	Q06648	Q05027	P32787
											Q15839		Module28		P56645	Q9HD26	O00311	P29016	Q15121			Q08956		P06843		P53437	P38274	P23293	Q08163	P38873
											P41240		Q8TB72		Q92542	Q03112	P14174	P46734	P06576			P31688		P39955		P38720	P38915	P32844	P32366	P38785
											P35462		Q86SG3		P57081	P50750	Q14498	Q8N726	Q08752			Q12503		Module112		Q06891	Module22	P33322	Q02948	Module83
											Module21		Q8N5D0		P57729	O43464	Q53ET0	Q96C32	Q4EW25			P25515		Q04307		P53953	P47176	Q12280	P02557	Q04603
											P43403		Q9ULK4		Q06830	P17097	P48454	P07900	P55851			P32366		P22276		P38881	P38328	Q01590	P53604	P43574
											Q96B97		Q8WY41		P58004	O14733	Q92731	Q9NVJ2	Q16531			P07342		Module113		P53316	P25336	P32345	Q02774	P40055
											P08588		Q9UHV7		P58335	Q5U623	Q9BY77	O15460	O43660			P53130		P25515		P47172	P36047	P32917	P33759	P06245
											Q08499		Module29		P59768	P30101	O60879	O15375	Q13075			P38287		P23968		P53267	Q12276	P22082	Q99209	P36162
											P10747		Q9NP98		P59780	O60763	Q7LBX6	Q92835	P60896			P53540		Module114		P06700	P89114	P33297	P40987	Q12347
											P48634		O15273		P60228	O60508	P50549	P43403	Q12959			Q02774		P53297		P41546	Q06580	Q08217	P38042	P40187
											P51692		O75112		P60520	P36894	Q9UGI8	P46779	P08588			P41695		P38828		P39111	P40155	P38886	P53886	Q12084
											Q15464		Q14315		P60709	Q9NPD3	P51522	Q16621	Q9Y4I1			Q00618		Module115		P33334	Q00955	P32588	P20676	P15646
											Q92796		Q13326		Q9H9Y6	Q96JT8	P55268	P46937	P28074			P39078		P46947		P40014	Q03630	P32915	P05986	P33520
											Q99704		Q92629		P60896	O95926	Q14155	P46939	Module50			Q04121		P40565		P32767	Q12468	P40187	P21538	Q05787
											P78352		Q8TDC0		Q07960	P61289	Q0VD86	Q8IW41	P32942			P40009		Module116		P06781	P40036	P25646	P22276	P35191
											Q15700		Q9NPC6		P61006	Q13489	P08235	P47712	O43680			P43555		P17898		P53067	P47011	Q06102	P10834	Q01852
											P05106		Q16586		P61077	Q92859	Q9H5C5	P61073	Q16584			P21801		P22140		P53968	Q03213	P38431	P23202	P09435
											P05783		Module30		P61086	P42694	Q9H1I8	P48201	P78524			P07258		Module117		Q12129	P21304	P25579	P41318	P38696
											Q13191		P10588		P61088	P42768	O60315	P48436	Q96GA9			P35718		Q03940		P32562	P10961	Q06078	P12904	P11433
											P07900		O15442		P61106	O43586	P51825	Q9Y5K5	Q92626			P31412		Q12464		P38523	Q08204	Q12107	P33304	P39531
											O60496		P10589		O15145	Q15642	P49662	Q9Y2X7	Q9Y6K1			P41544		Module118		P15891	P25370	P16661	P23291	P31688
											Q16157		P61201		P61224	Q06609	P62837	P49190	P38570			P48363		P27476		P11914	P54867	P09624	P53068	Q04847
											Q99586		P29692		P61313	Q9NPY3	P20023	P49356	P14921			P40469		P03772		P32333	P38194	P38072	P25491	P53238
											P12830		Q13098		P61326	Q92753	P06730	Q06413	O14828			P36123		Module119		P36145	P40060	Module42	Module51	Q04377
											P04629		Q15777		Q6PJW1	Q9C0K0	Q13901	Q04656	Q1RMC1			Q96QK1		P38910		P32492	Q08949	P32914	P19146	Module84
											Q1PBM2		Q7L5N1		P61604	O60239	Module26	Q08999	Q13164			P21372		P19882		Q02795	P20052	Q02805	Q08923	P26188
											Q92918		Q9BT78		Q9Y678	P46019	O95461	P08173	Q8TD23			P11927		Module120		P40055	Q12098	P14359	P12945	P36009
											Q2YFE1		Q99627		P61923	Q8NEY0	P50613	Q9Y3M8	Q14573			P00044		P41895		P18238	P38348	Q05958	P40348	Q03533
											P42768		Q9UBW8		P61962	P46778	Q9BQE4	Q1RMC1	P27361			P33339		Q03254		Q12223	P43544	Q03088	Q12175	P43583
											Module22		Q9UNS2		Q8IY97	P46779	P62081	P48061	P33316			Q99209		Module121		Q12050	P10355	Q02205	P32356	P41695
											P08581		P58340		P61978	Q16621	P62826	P08621	Q14790			Q12414		P32453		P29509	P19524	P38689	Q12176	Q03956
											P68036		Module31		P62081	Q8IW41	P05112	P27695	P13569			P25377		P07251		P21672	P22135	P38623	Q99337	Q07657
											P07333		O00623		P17677	P47712	P46100	Q9BRB3	O15281			Q12262		P22135		P46669	P11914	Q06263	Q07084	P40510
											Q9UMU9		O60683		Q14451	Q5VZK9	O43521	Q9Y222	P11802			P38353		P00830		P35718	P53261	P46673	P34909	P20459
											O14933		P33897		Q15858	P47914	Q5T124	Q6SA08	P09958			Q07458		P81449		P38886	P87108	P09119	P17629	P53163
											P14210		P28288		P08235	P67809	P21453	Q99689	P48307			Q05024		Q12349		P25297	Q03148	P38324	P41814	P29461
											Q5W7F7		P40855		P62263	P48307	P35568	P15336	P37108			P53082		P21306		Q01560	P19414	P31383	Q12216	P38826
											Q14825		O75381		P62314	P48436	Q15573	P14317	Q9Y5N6			Q07794		Q12165		P32588	P40073	P36006	P22517	P12754
											Q5W7F8		O96011		Q59F87	Q92731	Q06587	Q16649	P49763			P14908		Q06405		Q06078	P36124	P53011	P39524	P25569
											Q59EB3		P56589		P62330	P48556	Q99614	Q13619	Q9BZY2			P39110		P81450		Q03899	Q12250	P32838	P53861	Q12263
											Q9UEJ3		Q92968		P62736	P48788	Q9ULK8	P61353	Q12834			Q12206		Q12233		P13186	P36131	P13902	P40484	Q03862
											O15357		P50542		P62753	P49190	Q8NB16	Q9UHC7	Q9NPB9			P53337		P38077		P36016	P25339	Q04439	Q12514	P43555
											Q92835		Q9UBJ2		Q9UM07	P49703	Q9C0K7	P56945	Q13418			P43573		P05626		Q04964	P52917	Q03897	P14682	P54791
											Q96GR7		Module32		Q12967	Q13416	Q9BXL7	P10244	Q99728			P40541		P09457		Q03010	P53857	P25297	Q04110	P34240
											Q9UBN9		P45985		P62837	P49757	P06748	Q9Y5L0	P19429			Module43		P00854		Q12206	Q12477	P41834	P48524	P16140
											Q9H2G0		Q99683		Q13936	Q96BI3	Q13275	Q00987	P53667			Q02825		P30902		Q12363	P41834	P50946	P54837	P53941
											Q9BUI6		P35754		P62877	Q16594	P22607	Q495X4	Q9BS40			P53823		P00856		P38319	Q12206	Q62384	P24869	P52891
											Q05086		P52564		Q14999	Q9UGI8	O14746	P04437	P17787			Q08236		P61829		P54885	P53211	Q04651	P40555	Q04935
											Module23		Q9Y6R4		P62913	P50914	P12109	O00444	Q9UN21			P38620		P01097		P25646	P18759	P39937	P41832	P17106
											Q9Y4Y9		P46734		P62917	P51522	Q9NYV6	P10144	O43424			P38873		Module122		Q12220	P38629	Q00381	P47074	P32833
											O15116		Module33		P62987	Q9BXW9	Q5JWF2	Module33	Q9NYF8			Q12028		Q03758		P36009	P12904	Module43	P32598	P40479
											Q9NPD3		O00257		O94782	Q9UHC3	Q13868	Q8WYD8	P18124			P26343		P39940		Q06164	Q12446	P50104	Q05900	Q12418
											P62312		Q06587		Q9Y4K3	Q9NXK8	Q9NPI8	O15234	Q96BT3			Q00776		P48524		P38850	P23202	P36162	P43603	Q08732
											Q13868		Q13642		P08173	P78365	P45379	P49711	Q71RA7			P38334		P35210		Q12152	P26755	P49334	Q04305	P09086
											Q01780		Q16644		P48023	Q8IXI1	P17980	P26038	Q13227			P21657		P25297		P16664	P53267	P39083	P36124	Module85
											Q96B26		Q99496		Q658W2	Q5U3B7	Q9H2X6	Q8WYF1	P02008			P53949		P43602		P40395	P53159	P35056	Q02260	P12688
											Q9HAU5		P11831		P19878	Q12933	O43927	P15374	P13726			Q03503		Q02805		Q00539	Q01939	Q04894	Q05123	Q12315
											P62310		P35226		P53680	Q96GE4	Q15796	Q15436	P78395			P50108		Module123		P35728	Q05359	P24004	P47104	P13186
											Q5RKV6		P78365		P63027	Q8WY41	P01258	P36873	P14210			P38700		P36103		P38439	P06774	P17121	Q05471	P09032
											Q15024		Q06330		P81274	Q9ULU4	P55957	P06703	Q9NSN8			P38063		P32583		P53064	Q04439	P17065	P40991	P52553
											Q8IZD4		Q13643		Q14980	Q9BRH9	P52655	Q8WYC3	Q17RA0			P40341		Module124		P43561	P36049	Q07084	P38956	P24868
											Q3LIB4		Q14663		P63098	Q08722	O43392	Q14192	P63027			Q04749		Q08963		P38310	P11927	P42935	P48836	Q03162
											Q9H0D6		Q5TD97		Q9NSC2	P12757	P50750	P16383	Q92800			P40061		P40567		P49955	Q06178	P53136	P20604	P32502
											O95777		Module34		P63208	Q6PJE5	P51858	A4FU01	Module51			P38615		Module125		Q04693	Q12328	P33122	P27476	P41808
											Q8IZH2		Q8N2Y8		Q8NFZ0	Q13309	Q99942	P18031	Q32P51			P47041		Q03407		P53843	P36121	P53959	P20095	Q06696
											Q9Y333		Q08379		P63220	P21453	Q9H213	P49796	Q9UNA4			P23202		P53252		P41318	P39113	P38749	P27705	P38990
											Q9H9D4		Q8TDZ2		P63241	Q9UQ35	P52298	Q96PY6	Q2VYF4			P20081		Module126		P00560	P29468	P23595	P39111	Q03532
											Q9Y3B2		O94909		P63261	Q5I6Y5	P52594	Q16594	Q7Z2K8			Q99303		P32578		Q07508	Q12158	Q99190	P02400	P34218
											Q8IU60		Q9H0U4		P63267	Q8WUA8	P52630	P49848	Q99933			P22579		P12904		Q05900	P40959	Q12389	Q08773	P43593
											Q9NQT4		Q6ZW33		O00180	Q13595	Q92750	P50549	P34998			P11746		P34164		P32902	Q08746	P39744	P40325	P25370
											Q9UKV8		Module35		P63316	Q9H082	P52948	P50552	O15066			P00410		Q12310		P33759	P39946	P32380	Q03956	P40073
											Q9Y4Z0		Q99962		P67775	P62316	P63000	Q9UGI8	P11717			Module44		Q03533		P11633	P32908	Q12024	Module52	P38779
											O77932		A6NDV4		P43034	Q86UK5	P53804	Q71DI3	Q9NR64			P32597		P25575		Q06218	Q07509	P50111	P09661	Q00539
											Q9NPI6		O75151		P68402	Q5SXM5	P54105	Q15554	P41221			Q03435		Q08732		P12868	P53096	P39954	Q08144	P39968
											Q9UK45		Q00535		Q13112	Q99959	Q6GYA4	Q13901	Q5U5U6			P32913		P43637		Q03308	Q12505	P33767	P32618	Q08723
											P26651		P07360		P78344	Q13162	P55072	Q9UI42	O60749			Q04902		Module127		P39702	P28004	P16474	P29461	Module86
											P42285		P50570		P78346	Q5VV43	P55197	Q14232	Q96K72			Q03144		P39107		P38786	P38861	P53064	Q04089	P40450
											Q92900		Q15078		P78348	Q9NYX4	Q59EC0	P14923	Q5XPI4			P38759		P23642		P38291	Module23	P25367	P53211	Q04964
											Module24		P49418		Q9UL45	P62879	P49842	Q04726	Q01105			P32657		Module128		P32357	Q12004	P19659	P38353	P33301
											Q9P0J0		Q5T9C2		P78560	P56915	Q03468	P04040	O14641			P43544		P38960		P45818	P41912	Q02774	P10355	P01123
											O95396		Q63ZY6		P80294	Q9UER7	Q8TAD8	Q5H8A3	Q7Z391			P48743		P32797		P53096	Q08245	P20448	Q07791	P32618
											Q13148		Q8NFH8		P80723	Q9Y3F4	Q9H160	Q8N0X7	Q9UF11			Q92331		Q07921		P36124	P11746	Q05900	P41817	P36084
											Q8IZ52		Q96KG9		P53041	P01241	O75563	P52798	P50542			P40335		Module129		Q05123	Q03654	P45818	P40477	P23724
											Q86UX7		Q99743		Q02878	O75934	Q9P246	Q8WXJ7	P50570			P43545		P52960		P09547	Q07904	P38932	P43612	P53159
											P68104		Q9BVH8		Q96MX4	Q14315	Q9BUI6	Q8WYE2	P51532			P11633		P39720		P43554	P46677	P23179	Q04338	P32864
											Q15155		Q9Y6J0		Q96H20	Q96GG9	O95229	Module34	P51668			P34110		Module130		P40434	Q12527	Module44	Q99314	P20338
											Q9BVH8		Q14814		Q96GA9	Q9BYG4	Q9UKT7	P29992	Q9NSE2			Q08773		Q04868		P39713	P32585	P36037	P53754	P38249
											Q99547		Q16566		Q06265	Q8IYW5	Q6PAV0	Q9ULU8	Q9P0J0			P38144		P38874		P89886	Q03661	Q12461	P43637	P32796
											Q96EZ8		Module36		P25942	Q01831	P01233	Q86WB0	Q01081			P02294		Q06706		P41807	Q06251	Q03337	Q99176	P32479
											P20618		Q09013		Q9Y3I0	P20936	P24522	Q13009	Q8N8S7			P53824		Q02908		P31412	Q9UFF9	P35178	P53116	P33304
											Q9NS23		O14974		Q8N488	P78344	Q8IZK2	Q13472	Q92963			Q03148		P42935		P37296	P35194	P32379	P06104	Module87
											Q99719		Q14005		Q92966	P05120	Q08170	P21781	P61769			P32333		Q02884		Q12216	P36057	P36103	Q12306	P47134
											Q99828		O60237		O94906	P61978	P21579	Q9NPC6	Q9NR12			Module45		P34253		Q12192	P02568	P27705	P22515	P40494
											P62318		P62140		Q15427	O75155	Q14974	P13473	Q14995			P21576		Module131		Q06409	P06839	P06843	Q99278	P27515
											Q9UBK9		Q05586		Q15116	P63316	O00623	Q9UQB8	Q09028			P35181		Q12248		Q03782	P07276	Q04305	Q06108	P38910
											Q07021		Q12879		Q13882	Q14738	P43686	Q9UBK9	O14640			Q12265		Q03954		Q06251	Q07915	Q12124	P35177	Q99257
											Q06265		Q9BZL4		Q5XPI4	Q9H5V8	Q9NR48	Q9UKT7	P01138			P41318		P36131		Q06676	P53538	P40013	P36047	P39944
											P25788		Module37		Q9H444	O94782	Q8NI70	P69905	Q04917			P39001		P36162		P40959	P38863	Q08966	Q12315	Q05785
											O14908		Q02410		Q96KQ4	Q9BV68	Q7Z606	Q8WYB9	Q9UES7			P39925		P35734		P27692	P53233	Q14671	Q04739	P38080
											Module25		Q13868		Q9NYV4	Q15262	P19784	Q92750	Q8IU57			P23059		Module132		P32581	P39523	P32500	Q04868	P53081
											Q92599		O76064		Q06187	P28749	Module27	Q8IZJ1	P11177			Q03010		Q03071		P06773	P32356	P38315	P06782	P08018
											P04278		P49768		Q9NYR9	Q5STA8	P06702	P53634	O43524			P18494		P53861		P13711	P53322	P12688	P22804	P39743
											P08514		O95645		Q13503	Q9Y4A8	Q3LID9	Q06732	Q9Y597			P23833		Module133		Q08746	P36008	P40073	P41807	P34160
											P23634		P56817		O00213	Q05513	Q9Y2S7	P55072	O43541			P38689		P38319		P32324	P32481	P39010	P31412	P38334
											Q99962		P05026		Q0VF97	Q8IYB5	Q05639	Q9BQE4	O60315			Q03337		P34223		P53116	P33338	Q12149	P33122	Q04839
											Q6NX55		P07602		Q14289	P35226	O14617	Q05586	P43627			P21705		Module134		P53890	P38692	P43594	P47042	Module88
											Q8TC23		P30085		Q6P587	Q52LD0	Q14174	Q13118	P61952			P42944		Q02784		Q04264	P36024	P54885	P40959	Q03790
											Q96C15		P33151		Q8WZA2	P34998	O15197	Q15672	Module52			P53965		P40485		P47134	P21190	P22204	P41912	P39717
											O94763		Q4W5T8		Q96KR1	Q9UM54	Q30201	Q8WYC1	Q01844			P46985		Module135		P38634	P53617	P40202	P48813	P33203
											Module26		Q53TM5		Q6QNY0	Q9BXP8	Q59HC3	O96013	P12644			Q07791		Q06164		P48559	P49334	P40078	Q06815	Q12149
											P31260		Q6LCG8		Q5T7W0	P84022	Q9Y2W2	O14744	P26373			P39707		P38850		Q12365	P15807	P89105	P32610	Q02784
											Q07817		Q86W91		Q8N122	Q92835	Q14671	P55273	P30154			Module46		Module136		P53159	P32336	P48562	Q12414	P32830
											O00470		Q99569		Q14671	Q9H7M9	O43752	O14746	P02489			P38072		P26793		P53299	Q02784	P06777	P00358	Q08923
											P31269		P46531		P28702	Q96LL9	Q13489	O75410	P05387			P32600		P38859		P00410	P22219	P37366	P43587	P43594
											P40425		P49662		Q6R327	Q16515	P51668	O94763	Q04864			P36149		Module137		P41817	P47171	P32480	Module53	P53191
											P14653		Q96BI3		Q13485	Q14213	Q9H270	P49685	P50454			P32561		Q99257		Q07913	P47041	P53316	P08678	P42843
											Q7L5N1		Q92542		O00220	Q15329	P00813	P05106	P57729			Q08921		P38760		P50105	P32807	P32381	P20052	Q12159
											P10415		Q13190		Q8N5B1	Q86U86	Q6ZP16	Q9UQ80	Q9C0C9			Q02197		Module138		Q05021	P15367	P41895	P21691	P07278
											P55347		Q92945		Q9Y224	P11717	P30988	Q15910	Q5JVS0			P32895		P23255		P40515	Q00776	Q08923	Q08949	P35169
											Q96BY2		Q9NZ42		P52298	Q9HB89	O60282	Q96EY1	P60981			P21190		P20227		Q06340	P24384	Q06178	P47172	P20437
											Q07812		Q9NQX7		Q9Y417	Q9H2Y7	Q13564	O94985	O60934			P36000		P21675		Q08119	P32867	P52490	P39540	Q06251
											Q99627		Module38		Q13075	Q8IZK2	O00522	Module35	Q86V26			P00431		Module139		P00724	P31377	P40103	P09086	P00360
											Q92934		Q02388		Q96T21	Q9UNE7	Q59FP9	Q9BUQ0	Q9H213			P50946		P00410		P39717	P47049	P24384	Q02574	Q05636
											P61201		O15230		O95180	Q9HCU5	Q59H09	P08253	Q8IZJ1			Q04675		P23833		P53130	P43572	P15108	P23641	P87108
											Q13098		Q6VMQ6		Q14669	Q9UPZ6	Q9BZX8	P30443	P61244			P07249		P38072		P38072	Q12499	P33419	Q08273	Module89
											P55061		O95210		Q9BPX3	Q02410	Q9BZY3	Q13595	O75334			P25384		Module140		P12612	P18898	P36124	P13433	P00937
											Q9BT78		P08572		Q7L1W4	Q9C0K7	Q9UE85	Q9NRL2	Q6FG59			P47124		P25651		Q00381	Q99344	Q02260	P30771	P38819
											Q9UNS2		P02462		P61964	P10912	P55899	O43278	Q16520			Module47		Q04087		P38273	P39952	P40204	P33204	P53604
											P40424		P11047		Q9NYQ7	P01233	P56645	P02745	Q13275			P32629		Q08729		Q05787	P17898	P38789	Q12361	P38717
											P55957		P16066		P41181	Module13	P56704	Q9H1H9	Q86YI5			P05085		Module141		P40187	P38953	Q03782	P14771	Q04372
											Q9BXH1		P30461		Q9H7M9	Q96KQ4	Q8NBH2	Q07065	O43889			P16658		P11972		P39990	P39001	P53079	P25567	Q12206
											Module27		P35916		Q8IZ52	Q8WYE5	O95359	Q9HCH5	Q96KM6			P35169		P40073		P10355	P38251	Q08444	P14724	P21675
											Q9H7B4		Q9Y6X2		P49354	P01344	Q96NW4	P08567	P84103			Module48		Q12301		P10834	P50090	Q05166	P25341	Q06676
											P19438		P43121		Q9BUE0	P16104	Q9NRW7	Q9NXE4	Q01543			P26448		P48568		P39952	P38871	Module45	P20437	Q03010
											Q96LC9		P53804		P50148	P37198	P15924	P02649	Q9Y224			P47113		Q06676		P00420	P32573	P38999	Q02821	P04911
											O00198		P61247		P51965	Q86SW1	Q13464	P55036	Q14315			Q00684		P40103		Q04005	P13365	P22515	P38132	P25293
											Q13323		Q08174		Q9UHB7	Q8WYC0	P49796	P11473	Q96Q27			P53894		P53211		P33400	Q12220	P00812	P25379	P53437
											Q99638		Q13608		Q7LFL8	P35499	Module28	P30481	Q9Y230			P47035		P47042		P32364	P25646	P40070	P47035	Q08553
											O43521		A5YM72		Q6P671	Q8WYD8	P35269	Q9BY77	Q8NFZ5			P38691		Q03697		Q02732	P50623	P40155	P12294	P39706
											Module28		Q14669		Q5VU97	O95255	P20749	O43149	P31943			Q01389		P40959		P35201	P38811	P89102	P53867	P40513
											Q15628		Q15916		Q96GE4	P52565	O95696	P49023	Q7KZI7			Q02931		Module142		P23804	P05085	P10275	P26188	P36003
											P19388		Q16363		Q15047	Q8WXD5	P98177	O43927	Q92499			P06786		P27351		P32387	Q04921	P25382	P54860	P39016
											O14490		Q16557		Q14247	Q13480	Q9NPI6	P55854	P10244			P06700		Q99186		Q06263	P28707	P35190	P50113	P47123
											O43236		Q16651		Q15054	Q08379	Q9H840	Q05835	Q93009			Module49		Q00381		Q02721	P38759	P32913	P26449	P54784
											Q9HD67		Q6AHZ1		Q9NS62	P08253	P06734	Q59H09	Module53			P21965		Module143		P33323	Q08683	Q07887	P61829	Q03973
											Q15139		Q6UVK1		Q02388	Q07812	P43351	Q8N2W9	Q9UQ80			P39987		P21524		P23179	P32597	P00560	P43544	Q12255
											Q13257		Q6UWL2		Q8IV31	P00519	Q6ZN04	P56537	O00151			P21192		P21672		Q08215	P25632	P20053	Q12125	P07251
											Q03135		Q86W08		Q9UGU0	Q15596	Q5U3B7	Q96HR3	Q99684			P40055		Q04964		Q12462	Q12030	P20434	P38798	P38337
											Q9HB96		Q9NPJ6		P16104	Q9UPB4	P18507	Q59G95	Q9NP98			P43563		Module144		P53538	P35177	P39715	P09232	Q12192
											Q8WU20		Q9BV20		Q9ULT8	Q96RU8	Q14814	P46934	Q9Y376			P32581		Q03435		Q07509	P08518	P53196	Q04847	Q12165
[truncated: 2,123 more rows]

## Sheet: P_values of Modules
Kinase and Phosphatase Interaction Network (KPIN)											BIND human protein interaction network											Yeast core protein interaction network
P-values for Gene Ontology Biological process
BTS method		Newman method		Pinkert method							BTS method		Newman method		Pinkert method							BTS method		Newman method		Pinkert method
				q5	q25	q29	q50	q100							q5	q25	q50	q65	q100							q5	q25	q50	q59	q100
29 p-values		71 p-values		5 p-values	25 p-values	29 p-values	50 p-values	100 p-values			65 p-values		395 p-values		5 p-values	25 p-values	50 p-values	65 p-values	100 p-values			59 p-values		251 p-values		5 p-values	25 p-values	50 p-values	59 p-values	100 p-values
0.00036413				6.5086e-37	3.0649e-10	2.0877e-05	3.6915e-06	0.00096821			3.2174e-06		2.0966e-06		2.7738e-61	7.3615e-16	5.988e-09	6.8519e-10				3.0112e-15		4.0658e-33		1.2419e-54	3.1873e-11	1.3156e-11	1.5094e-07	3.4629e-05
0.0011298		7.2965e-08		4.9762e-27	3.4783e-05	7.456e-08		1.4044e-05			3.6654e-30				1.6574e-21	1.2383e-06	3.7645e-09	0.00012526				3.1939e-16		2.8499e-70		9.4419e-25	2.2049e-07		8.0271e-07
7.278e-08		7.8416e-11		4.582e-16	1.6108e-08		9.3167e-05				5.3628e-08				3.1513e-19	1.3873e-08	1.6707e-07	7.0917e-05	6.643e-08			3.6025e-14		6.2186e-08		3.5639e-19	6.1871e-07	7.8446e-06	7.011e-07	5.9119e-05
7.7314e-11		8.0339e-10		1.3027e-13	1.8171e-10	2.3125e-05	0.0011298	0.00096821			1.5154e-14		2.6075e-09		1.3659e-14	3.8962e-11	8.1007e-06					6.2057e-26		1.2194e-05		1.8037e-14	6.5051e-11	1.5179e-05	8.8138e-05	9.3445e-05
2.5233e-06				6.2421e-08	3.505e-05	2.2257e-05		0.00016139			3.473e-11		3.0735e-06		5.4891e-08	8.6951e-10	3.0632e-07	8.4211e-07	3.9362e-05			4.5331e-32		5.0952e-54		2.5417e-07	3.1157e-08	1.1732e-06	8.579e-05	0.00033746
1.9551e-10		6.6691e-07			6.6539e-07	2.4132e-09	8.2077e-05	5.4445e-06			7.7325e-08		4.504e-26			3.0355e-11	1.3431e-07	3.487e-07				4.6002e-05		2.2377e-37			8.913e-08	1.4336e-08	1.4402e-06	6.897e-07
3.6274e-07		1.0694e-32			7.486e-06	4.2189e-05		0.00096837			4.0696e-18		1.221e-57			2.1942e-07						0.0001224		2.0277e-24			4.7674e-11	1.9158e-07	1.8934e-05	8.1012e-05
0.00096837		8.0804e-19			3.2693e-08	1.4849e-05					1.2665e-12		2.4019e-05			2.6024e-05	8.4586e-07	5.4084e-05				3.348e-36		8.3049e-12			1.7019e-06	7.6946e-05
1.764e-08		7.8914e-15			2.3591e-05	1.7877e-09	2.2865e-07				3.1746e-05		3.0757e-05			5.4607e-10	9.3435e-11	1.0645e-05	4.2562e-05			0.00011374		1.5062e-29			3.4195e-11	2.0636e-05	1.8485e-05
9.0493e-09		1.4251e-06			3.8223e-06	1.6934e-05		3.2352e-07			3.7108e-06		1.1354e-05			3.7311e-08	4.1937e-06	3.99e-08	2.6981e-05			5.6422e-09		7.3235e-22			9.2717e-07	0.00015657	2.4514e-05	9.5735e-06
0.00048418		3.152e-13			3.9306e-06	3.1199e-09	0.0020981	4.2718e-10			1.3705e-06		8.7862e-07			9.6475e-07	6.7998e-05	1.6341e-06	5.8732e-06			7.09e-09		4.7688e-34			3.315e-06	1.373e-07	0.00016825	0.00024707
1.5319e-32		1.1887e-16			2.3157e-06	7.8152e-07	6.3153e-05	3.4389e-06			4.2064e-25		2.3048e-12			1.4385e-10	2.1223e-09	3.6304e-05	7.3671e-06			1.3471e-06		8.654e-72			3.3557e-05	1.94e-06		1.0956e-05
7.3985e-15		1.2921e-09			1.4313e-07	1.366e-06	3.0544e-05				0.00018543		3.5117e-16				5.876e-06	2.9468e-05	7.5783e-06			6.8969e-08		4.6069e-54			1.6455e-06			5.8863e-05
5.589e-07		5.8261e-07			8.7749e-05	6.7507e-06		2.1151e-05			1.5037e-05		8.9771e-80			4.5214e-06	6.6085e-07	2.8788e-08				3.8272e-37		5.4859e-27			8.3551e-06	2.9451e-05	4.5755e-05	0.00010696
6.8338e-08		3.5314e-09			0.00013267	8.4168e-06	0.00019794	1.1238e-05			0.00083702		4.1852e-08			4.5201e-07		3.6318e-05	0.00015319			1.3513e-13		5.9085e-11			7.78e-06	4.2991e-06	5.7204e-05
3.4311e-09		0.00054098			5.4757e-06	3.4389e-06	1.3454e-05				6.5473e-05		0.00022938			6.4377e-07	1.8725e-06	5.7551e-05				4.454e-10		2.9554e-72			1.106e-07	1.5875e-05	2.3544e-07	5.5547e-06
1.5599e-08		3.0284e-09				4.8929e-08	0.00014157	3.7585e-05			1.6188e-27		2.3833e-22			1.5404e-06	1.6135e-06	6.8064e-07				1.2868e-17		1.295e-05			1.2429e-10	2.1523e-07	7.9768e-07
0.00057942		7.7374e-12			9.3874e-05	5.7834e-06	0.00036038				5.4179e-08		4.2987e-09			3.183e-06	5.6273e-08	2.7534e-05	0.00013939			1.3716e-36		1.8997e-60			3.5604e-07	0.00024257	4.5492e-06	0.00017984
9.4923e-08		3.8685e-07			3.1262e-10	1.3722e-06		0.00010971			1.1455e-08		1.1693e-10			4.0596e-09	7.3473e-05	4.6427e-07	8.1956e-05			4.7768e-15		9.0674e-06			1.571e-07	1.525e-05		3.1015e-06
1.0604e-06					7.9945e-09	6.5834e-05		9.0093e-07			2.5887e-21		8.0586e-30			7.3824e-09	1.0061e-05	6.7139e-06	0.00016012			4.4564e-15		2.0047e-13			4.6084e-07			0.00023092
5.5345e-08					8.0407e-07	6.6098e-05	3.1257e-05	1.7998e-05			9.7219e-10		6.1512e-07			1.6312e-05	1.6056e-06		1.2632e-06			7.4304e-34		2.5273e-09			1.2535e-08	6.3361e-05
5.8205e-11		3.0465e-06					4.5726e-06	0.00021735			1.1425e-05		1.1957e-28			3.6394e-06		2.3636e-05				1.5842e-30		3.281e-33			1.6503e-07	9.7092e-05	5.6382e-06
1.8815e-07		5.8205e-11			4.2908e-06	4.1776e-08	2.2304e-07	5.237e-05			6.8305e-30		5.4298e-05			5.7141e-07	1.1086e-06	2.5582e-05				2.279e-10		7.4345e-22			1.2228e-06	1.1106e-05	2.4195e-07	0.0001161
1.2898e-07		6.1049e-29				7.5049e-07	1.6322e-06	0.00021422			7.6265e-05		4.071e-08				2.2627e-06	5.6105e-06	9.1806e-06			0.00016496		3.4316e-24			3.8679e-05	5.2133e-06	2.3176e-05
0.0024209		4.7531e-21			2.09e-06	3.9385e-05		2.5341e-06					0.0001286			3.0402e-09		4.027e-10	1.1337e-05			2.1684e-24		1.4288e-10				7.9057e-06	0.00010217
		0.00096821				8.9612e-06	1.3877e-05				4.6623e-11		1.2965e-28				2.397e-08		1.9615e-05			1.9216e-23		3.6574e-14				2.231e-05	7.864e-07	0.00016679
1.8192e-09						3.3875e-09	0.00052902	7.8535e-05			1.4419e-05							1.6281e-05	8.82e-08			2.1321e-12		9.9774e-15				3.2258e-05		0.00016057
1.8245e-09		9.1156e-05				5.9924e-10					1.1153e-06		0.00031999				2.5288e-10	6.974e-05	2.8534e-05					1.2851e-30				3.782e-05	7.7305e-06
		4.0692e-05				3.218e-06	5.5524e-06				1.1739e-05		1.2394e-08				1.6903e-06	7.3438e-05	0.00012576			1.1768e-10		3.9284e-09				3.4995e-05	5.3111e-05
		2.8376e-05					9.6501e-06				1.4695e-05		0.00048913				5.1713e-08	3.1623e-06				7.9105e-07		7.1524e-14				4.2309e-06	3.1329e-07
		0.00060639					2.4234e-05	8.4928e-07					7.1805e-29				1.8263e-08		5.0916e-05									2.2204e-05		0.00014078
		6.8595e-06						4.4407e-05			4.5229e-08		4.0613e-07				3.5774e-06	1.0961e-05	9.2164e-05			3.3076e-16		1.0895e-09				6.1732e-08	0.00027272
		1.0924e-05									1.6082e-10		1.4705e-05				8.5912e-07		2.2175e-06			5.4166e-21		1.6424e-18				3.5655e-07
		1.0563e-07					2.1657e-05	0.00035158			4.286e-06						2.9389e-12	4.5002e-05	4.0203e-08			1.0008e-12		1.7128e-23				8.7718e-07
		2.0108e-48					4.1163e-09				4.7628e-15		1.4512e-08				3.1018e-06	4.0184e-05	3.703e-05			1.1915e-08		2.1218e-05				5.2296e-08	0.00014244	3.0695e-05
		0.00029058					8.4636e-05	0.00013751			4.2879e-13		1.6682e-08				4.6426e-05	5.9907e-05	0.00041818			1.7066e-10		1.791e-06				7.4264e-06	4.6115e-05	5.8824e-05
		8.1891e-15					2.8439e-05	6.3279e-05					3.4081e-12					3.6247e-05	1.4865e-06			1.0711e-06		1.6357e-07						0.00046771
		0.0035478									2.8998e-05						1.4741e-06	1.0149e-05	2.3464e-05			0.0016369		5.142e-10				6.1506e-06	4.2547e-07
		1.7102e-11						0.00021922					0.0011177					9.5885e-06				1.8163e-09		7.2363e-19						7.7946e-06
		0.0050032					6.5224e-05				3.1051e-05		4.6005e-05				1.1011e-05		9.0185e-06			8.6961e-06		9.8575e-09				3.1e-06
		0.00032279					2.1224e-05	0.00012796					4.7317e-10				1.0523e-08	1.0429e-05	3.8895e-05					6.9043e-39
		0.00064553					3.4389e-06	0.00016139			8.3499e-05		7.5772e-05				4.8644e-05	4.1481e-06				5.2379e-09		1.0224e-09				6.6163e-05	0.00016207	5.4781e-06
		1.5631e-07					2.3763e-05				1.1688e-10		4.4793e-06				6.2219e-06	2.1951e-05				3.9453e-10		3.0562e-32					1.772e-06
		0.00064553									2.9303e-05						8.9788e-05	2.1058e-06				5.1072e-11		1.4143e-08						2.5604e-05
		0.00064553					1.2999e-05	0.00026569			5.1667e-09		5.2668e-06					3.1483e-05				4.7729e-05		2.2907e-06
								5.989e-05			4.9964e-07		1.9255e-11				5.1049e-05	7.4098e-06	2.5303e-05					0.00025454				0.00010762	0.00021395	6.0409e-05
		5.2105e-07					2.5519e-05	0.00080697					1.4311e-10						2.6436e-06			0.00064599		1.5311e-15					7.5862e-06	1.2792e-05
		5.6325e-05					6.7711e-06				1.4419e-05		1.6139e-05				2.4837e-06	1.1743e-05	2.3774e-05			2.6468e-10		2.138e-17				1.0272e-06
		1.0942e-06					3.3928e-07	0.0004462			2.5127e-07		0.00018365				1.6551e-05	4.4157e-06				7.1669e-07		1.3015e-05				2.7485e-06	7.0875e-09	4.7321e-05
		0.00096821					1.116e-06	7.9737e-08			4.5098e-10		9.794e-32					1.3124e-05	1.604e-05			5.1418e-05		3.876e-07				7.2852e-05	3.8312e-05	3.6539e-06
								0.00027982			8.3289e-05		0.0046067					2.5689e-05	5.1675e-06			4.055e-05		4.4612e-13					7.623e-09
		1.2036e-05						0.00022882			1.2729e-08		5.0779e-10									2.6857e-20		7.7954e-17					1.0217e-05	0.00020343
		1.875e-06									0.0002737		1.0544e-06									1.4418e-05		1.8841e-22					1.4478e-05	9.7313e-06
		0.00096821											9.8246e-10									0.00017753		1.3453e-17						0.00010282
		0.00048418						1.4144e-08			1.4676e-09		0.00011745									3.9294e-05		0.00020831
		4.1403e-08						0.00025005			0.00011308		8.9806e-07					0.00021818	9.6341e-05			0.0024209		0.00097859					2.0188e-06	6.4743e-07
		0.00040762						2.6337e-09			3.0977e-10							3.2852e-05	5.9975e-06					1.5652e-07					9.7167e-06
								0.00013518			1.8991e-12		8.9964e-09					8.1151e-05	3.796e-05			9.4204e-06		0.0004845					3.7072e-06	1.4044e-06
		5.6495e-09									2.0993e-09		1.0498e-09					3.1166e-05				8.8413e-09		2.0633e-08					1.3788e-06	0.00028725
		4.6854e-06									0.00016213		1.3608e-07						2.769e-06											0.00016619
		3.4276e-11						0.0012908			0.0016763		2.4664e-06					0.00012213	4.6887e-05					3.363e-08						3.8658e-06
		2.6158e-06									6.9847e-05		1.9001e-05					1.4722e-05						0.00097859
		1.5626e-06						3.6915e-06			6.9847e-05								1.6589e-05					3.1247e-05						3.619e-06
		7.7869e-07											2.7174e-05					2.8838e-05						1.5842e-13						0.00033936
								0.00012764					2.8335e-13											0.0053209						3.1474e-11
		1.1483e-08						3.9778e-05					0.00034776											2.4758e-06
		0.0022584											4.005e-16						2.8749e-05					5.8156e-08
		0.0012908																	0.00018574					8.8499e-10						8.4163e-05
		1.5631e-07						1.1304e-06					5.0809e-09											0.00056559						4.7858e-05
								0.00014518					1.8509e-05						2.0967e-05					2.3775e-08
		7.8157e-07											8.1549e-07						2.8843e-05					7.5241e-17						3.4063e-06
													1.6398e-06						8.8178e-05					4.2596e-12
								8.4928e-07					7.7703e-06											1.3626e-38
								0.00017899					1.8642e-07						7.0652e-05					5.8201e-15
													2.136e-22											7.9228e-17						1.0392e-05
								0.0002308					6.3457e-26						0.00010628					2.5285e-10						1.7234e-05
								0.00011661					0.00024323											1.2259e-12
													6.0617e-10											6.0206e-12						3.9612e-05
													3.9837e-09						2.053e-06					8.2352e-09
								0.00096821					2.1745e-06						0.00011032					2.1373e-08
								0.00096821					2.866e-10						5.1912e-05					4.1757e-08						5.2419e-05
								3.5169e-05					0.00014395						0.00069696					1.1602e-08						1.1155e-06
																			5.4861e-07					3.0903e-06
													1.2504e-18						1.8704e-05					7.396e-08						4.4594e-05
													1.3401e-08											6.9344e-35						9.0269e-05
													0.0012578						1.1819e-05					8.8413e-09
								2.8216e-08					0.00030384											3.0094e-17						2.2597e-06
								0.00021864											0.00015704					2.687e-13						4.7729e-05
								3.4067e-05					0.00071069						6.3161e-06					7.2253e-08						7.6096e-06
								1.664e-08					0.00014745						8.5175e-05											3.3539e-06
								4.63e-05					3.6834e-06											6.3288e-17
								9.4003e-06					7.4642e-05						2.7427e-05					4.085e-13						3.7065e-05
								3.5226e-05					3.6834e-06						4.7153e-05					1.1757e-05						0.00027272
													0.00055895						1.3148e-05					7.0091e-07
								3.4389e-06					2.8927e-07						2.122e-07					1.3442e-09
													8.1902e-12						2.1899e-06					1.6638e-15
								5.7996e-10					0.00055895						7.5676e-05					8.8499e-10						0.00016825
								0.00032223					0.00041923						1.4544e-05					2.8588e-12
													4.1634e-12											0.00024797						3.7037e-05
								3.0901e-10					8.9519e-06											4.5662e-08						6.434e-05
													8.7862e-07											1.2052e-05
													1.8046e-13
													0.00027951											0.00027406
																								2.8695e-06
													0.00041923											1.8312e-05
													1.6708e-09											3.1042e-05
													2.7635e-08
													1.9421e-06											0.00017754
													1.2697e-06											7.8258e-07
													6.9876e-05											7.8258e-07
													8.5427e-05
													0.0041864											5.4781e-06
													5.9679e-07											1.6956e-05
													6.0158e-11
																								0.00011535
																								2.3477e-06
													1.2283e-05											0.00014092
													5.6804e-08
													0.00013975											7.0954e-06
													0.00083834
													3.9243e-05											6.3962e-37
													4.8304e-05											1.0584e-07
													4.0906e-07
													1.919e-07											0.00027406
													1.4649e-07											0.00020895
																								3.0286e-12
													0.00027951											5.885e-05
													1.0004e-05											2.5285e-10
																								9.2345e-05
													0.00027951											1.2868e-17
													0.00013975											3.9654e-14
													0.00013975											1.0956e-05
													7.7703e-06
													5.6428e-05											0.0025825
													1.295e-05											0.00019518
													5.9622e-05											1.2052e-05
													0.00034938											0.00011535
													1.9136e-07											7.0372e-06
																								1.5647e-06
													2.3585e-05
																								0.00013298
																								5.6303e-06
													1.1288e-06											1.6391e-06
													0.0002795											3.346e-10
													0.0011177											0.00031222
													0.00097806											5.2172e-08
													7.2083e-05											6.918e-05
													0.00013975											2.124e-09
																								3.4434e-06
																								1.0266e-07
																								9.7816e-08
													0.00048913											9.9058e-05
													4.5853e-10											2.5285e-10
													0.00048913											0.00029497
																								0.0024209
													0.0020963											1.8774e-06
													0.00069867											2.5285e-11
													3.8638e-06											1.655e-09
													3.9113e-05											1.0112e-09
													2.0509e-07											4.0452e-10
													2.7345e-07											1.0611e-05
																								0.00049044
													8.8722e-06											4.478e-08
													2.9298e-08											2.9743e-11
																								0.00089403
													0.00027951											3.0342e-09
													0.0004001											1.5647e-06
													0.00041926											8.8499e-10
													0.00013975											7.0372e-06
													1.4649e-07											5.0571e-10
													0.00062889											0.0002753
													0.0002795											7.802e-07
													0.0020963											2.6801e-06
													0.0071973											1.2978e-12
													0.00013975											1.8814e-17
																								2.124e-09
													0.00016803											1.6342e-14
													2.256e-06
													0.00013975											3.1303e-07
													0.00013975											0.00011885
													2.9298e-08											0.00064594
													0.00020963											1.5652e-07
													1.889e-13											8.9214e-06
													0.0002795											1.8782e-06
													6.9876e-05											5.2172e-08
																								5.2172e-08
																								8.9214e-06
													0.0002795											7.8258e-07
													4.3947e-07											1.5652e-07
													0.00041923
													0.00055895											1.8782e-06
													0.00069867											5.2172e-07
													1.4649e-07											5.2172e-07
													0.00020963											5.2172e-07
													0.00013975											2.426e-05
													4.2482e-06											0.00064594
													4.3947e-07											0.00047894
													0.00013975											4.7477e-06
													2.0948e-05											1.8782e-06
																								4.0694e-06
													0.00041923											0.0041949
																								1.8782e-06
													3.174e-06											5.2172e-07
																								1.5652e-07
																								1.8782e-06
													0.0002795											0.00064599
																								5.2172e-07
													3.2978e-05											1.9721e-05
													0.00041923											1.2052e-05
													1.1466e-09											6.2607e-06
													1.3282e-06											0.00064594
													0.00041208											5.2172e-08
													0.00044094											6.6519e-05
													9.7661e-09											5.2172e-07
													0.0027252											6.6519e-05
													0.00055895											4.2781e-05
													0.00013975											3.4434e-06
																								1.6956e-05
													0.00015701											5.2172e-07
													0.00016845											0.00021364
													1.6398e-06											0.0016145
																								7.8258e-07
													5.0095e-06											0.00037877
													8.5088e-07											0.00021839
																								0.0069444
													0.00015931											1.5652e-05
													0.00012489											0.00019069
																								0.0032276
													4.6927e-05											0.00012965
																								1.5652e-07
													1.1817e-08											5.2172e-07
													5.4581e-05											0.00021839
													0.0002796											7.9823e-06
													0.00041938											1.4608e-06
													0.00083866											0.000323
													3.2224e-06
													5.2428e-12											2.3477e-06
													3.5447e-08											1.32e-05
																								1.8782e-06
													0.00083866											2.426e-05
																								0.00033014
													0.0001398
													1.6151e-05											0.0012917
													2.6367e-06											1.6956e-05
													1.2252e-08											8.624e-05
													0.00083863
													6.6583e-05
													1.8799e-08
													4.4662e-08
													0.00019452
													4.3211e-06
													3.5182e-07
													1.6198e-06
													4.4824e-06
													8.1765e-10
													0.0001398
													2.9319e-08
													4.377e-06
													0.00083866
													0.00041938
													2.9085e-08
													0.0001398
													7.333e-07
													9.5179e-06
													9.0007e-05
													1.4953e-06
													0.0002097
													9.2094e-05
													0.0061509
													0.00083863
													0.00012121
													2.3366e-09
													7.574e-05
													1.634e-05
													5.8621e-10
													2.0523e-07
													4.8414e-06
													0.00010426
													6.9901e-05
													1.1606e-09
													0.00069891
													0.0001398
													9.7729e-09
													6.5185e-05
													4.3978e-07
													2.9319e-08
													1.246e-05
													0.00055915
													0.0015378
													2.0523e-07
													2.9319e-08
													0.0041241
													0.00041938
													0.0001398
													0.0015373
													5.8637e-08
													0.00027959
													0.0037712
													9.7729e-08
													0.0002097
													0.0004194
													2.0523e-07
													5.8637e-08
													1.1024e-05
													6.4501e-07
													0.00027959
													0.0016776
													4.8474e-06
													6.9901e-05
													0.00069901
													3.9141e-05
													1.4659e-07
													9.7729e-09
													0.00055915
													9.3732e-05
													4.3978e-07
													0.00013874
													6.5088e-06
													0.00027959
													2.0328e-05
													0.0001398
													0.00055915
													3.9678e-06
													2.2575e-06
													8.4497e-05
													0.00090871
													2.4725e-06
													3.5182e-07
													0.00097841
													0.002096
													0.00027959
													0.0001398
													5.4826e-06
													0.0010485
													0.00041938
													2.9319e-06
													0.00040389
													0.0012579
													9.7729e-08
													1.4953e-06
													4.2512e-06
													0.00076821
													0.00013874
													0.0001398
													0.0030756
													0.001398
													0.00013384
													0.0002097
													0.00069891
													5.8637e-08
													0.0025164
													0.0011181
													0.00048931
													7.6962e-05
													0.00027959
													1.6712e-06
													0.00027959
													9.7729e-09
													5.8637e-08
													0.0001398
													2.2575e-06
													2.9348e-05
													0.0001398
													0.00097841
													4.2512e-06
													3.6942e-06
													0.0003495
													0.00027959
													0.0001398
													9.7837e-05
P-values for Gene Ontology Biological process, Molecular function and Cellular component
BTS method		Newman method		Pinkert method							BTS method		Newman method		Pinkert method							BTS method		Newman method		Pinkert method
				q5	q25	q29	q50	q100							q5	q25	q50	q65	q100							q5	q25	q50	q59	q100
29 p-values		71 p-values		5 p-values	25 p-values	29 p-values	50 p-values	100 p-values			65 p-values		395 p-values		5 p-values	25 p-values	50 p-values	65 p-values	100 p-values			59 p-values		251 p-values		5 p-values	25 p-values	50 p-values	59 p-values	100 p-values
				6.5086e-37	4.1765e-13	4.5487e-09	2.8699e-07	0.00096821			2.0813e-06		5.4491e-09		3.527e-196	4.5403e-45	1.5506e-20	1.0545e-16	9.7785e-10			3.0112e-15		4.0658e-33		1.6754e-86	3.7652e-19	1.6965e-15	2.0275e-08	3.4629e-05
0.0011298		1.0491e-08		4.9762e-27	2.5555e-05	7.456e-08		1.4044e-05			2.0413e-42		0.00069434		1.09e-79	1.356e-17	1.4982e-16	8.0306e-11				3.1939e-16		2.8499e-70		3.3925e-46	2.2049e-07	1.055e-05	8.0271e-07	4.2377e-05
4.6031e-10		7.8416e-11		4.582e-16	7.3286e-10		4.074e-06				2.9075e-08		1.2042e-05		4.6384e-66	8.588e-21	4.9531e-17	1.0781e-09	1.4618e-08			8.2531e-20		5.5381e-13		6.4173e-23	1.5518e-08	7.8446e-06	1.4014e-10	3.1462e-06
7.7314e-11		5.3793e-15		1.3027e-13	1.8171e-10	2.3125e-05	0.0011298	0.00096821			2.5118e-19		2.0994e-09		4.0148e-61	1.4343e-24	2.8996e-12	4.6805e-06	7.8699e-05			1.0623e-30		8.6046e-07		1.5215e-22	6.5051e-11	1.5179e-05	8.8138e-05	9.3445e-05
1.0123e-06				1.1295e-08	4.1523e-06	2.2257e-05		0.00016139			2.1699e-12		7.0699e-24		7.2651e-29	5.9179e-26	1.1992e-09	1.9869e-14	6.2003e-06			4.0702e-52		1.4756e-68		2.5417e-07	2.3414e-16	1.1732e-06	2.9605e-07	0.00025256
3.6895e-11		5.0473e-10			6.6539e-07	5.7175e-10	8.2077e-05	5.4445e-06			2.1456e-08		2.1115e-27			2.9123e-23	1.2155e-10	1.3188e-08	1.1733e-06			4.6002e-05		9.2821e-63			1.3174e-10	1.4336e-08	4.7708e-07	6.897e-07
3.6274e-07		7.5351e-38			2.5671e-06	4.2189e-05	1.537e-05	0.00096837			3.6115e-29		2.469e-66			5.1557e-14	3.8938e-06					4.6321e-05		5.4962e-29			4.7674e-11	2.3377e-08	2.0614e-10
5.7126e-06		3.489e-25			3.538e-09	1.4849e-05					4.5187e-15		2.7558e-06			1.6912e-15	4.2594e-10	2.4184e-07				3.348e-36		8.3049e-12			3.5239e-11	6.0853e-07
2.2182e-11		2.5115e-19			2.3591e-05	1.7877e-09	2.2865e-07				1.0847e-05		7.9615e-08			6.4659e-29	2.4424e-15	5.0712e-10	1.7603e-05			4.8719e-07		1.245e-37			6.6462e-12	1.449e-05	7.2466e-06	2.5851e-05
9.0493e-09		3.3451e-08			3.8223e-06	6.632e-07		1.2852e-07			1.935e-06		5.9602e-10			1.6984e-16	2.0893e-09	1.673e-10	8.6102e-08			8.0893e-12		7.3235e-22			1.2752e-09	2.5877e-05	1.6421e-06	9.5735e-06
0.00048418		3.152e-13			1.1401e-06	3.1199e-09		2.6425e-12			7.1391e-07		5.6823e-07			5.4555e-09	8.5416e-08	1.1379e-07	3.0355e-07			7.09e-09		1.2498e-36			3.315e-06	1.373e-07	1.7976e-06
6.4049e-42		1.1887e-16			2.3157e-06	1.8135e-08	6.3153e-05	3.4389e-06			1.0644e-26		2.6999e-13			2.1455e-16	2.8352e-10	6.9214e-11	2.0781e-07			1.3471e-06		8.3392e-75			3.0534e-06	1.94e-06		1.0956e-05
9.2316e-16		4.8075e-11			1.4313e-07	1.366e-06	3.0544e-05	0.00096837			0.00023716		5.8335e-27			3.6055e-09	4.7604e-08	4.4113e-08	1.7121e-06			1.7146e-11		4.6069e-54			1.9228e-07	7.1789e-06	5.8997e-05	5.8863e-05
1.7161e-08		5.8261e-07			8.7749e-05	6.7507e-06	2.4234e-05	2.1151e-05			7.8624e-06		2.5002e-134			1.1581e-17	8.6847e-11	1.2675e-10	2.95e-12			3.8272e-37		5.4859e-27			5.3871e-07	2.9451e-05	4.5755e-05	4.4422e-05
6.8338e-08		4.0373e-10			0.00013267	1.4084e-06	1.8036e-05	1.1238e-05			0.00018539		9.2904e-10			1.0993e-12	3.5512e-05	3.221e-10	9.7017e-06			1.3934e-14		5.9085e-11			1.9537e-07	4.2991e-06	1.7685e-05	7.2133e-07
2.7288e-10		0.00054098			5.4757e-06	3.4389e-06	1.3454e-05	9.5669e-05			3.4056e-05		1.1719e-09			1.3799e-14	4.5845e-08	6.2749e-06	1.6764e-07			4.454e-10		2.9554e-72			1.0101e-09	2.2487e-07	2.3544e-07	5.5547e-06
1.5599e-08		3.0284e-09			0.0001144	4.8929e-08		8.937e-07			5.2472e-86		2.6939e-23			4.7812e-14	5.0074e-10	3.3727e-07	6.3741e-06			1.4491e-23		7.9729e-12			1.2429e-10	2.1523e-07	7.9768e-07
0.00057942		7.7374e-12			9.3874e-05	5.7834e-06	0.00018732	0.0003129			1.8332e-13		3.8079e-10			1.0454e-19	5.2084e-10	4.6402e-06	0.00011215			1.3716e-36		1.8997e-60			3.6841e-09	8.4953e-05	4.5492e-06	1.3039e-06
2.568e-09		3.8685e-07			3.1262e-10	3.9262e-07		4.9027e-05			5.1363e-27		4.8911e-11			1.0559e-15	1.699e-06	2.8933e-08	0.00012421			1.8521e-17		1.9418e-06			1.571e-07	1.525e-05		9.2863e-08
4.2688e-08					7.9945e-09	2.4015e-06		9.0093e-07			1.0138e-22		1.5029e-32			6.7862e-26	9.6794e-10	7.4208e-06	4.6732e-06			8.4343e-25		2.0047e-13			4.6084e-07	3.9532e-07
2.1168e-08		0.00096837			4.6065e-07	2.117e-05	3.1257e-05	7.3133e-06			5.5015e-10		3.978e-07			8.3628e-13	1.1745e-12	3.7002e-06	1.81e-07			3.3709e-44		2.5273e-09			1.2535e-08	5.7916e-05
1.7102e-11		2.8514e-12					4.5726e-06	0.00021735			3.1904e-06		4.6755e-34			5.2253e-12	1.2726e-06	1.7194e-07	1.5712e-05			1.5842e-30		3.2675e-41			1.6503e-07	1.2584e-06	3.4109e-07	0.00017372
2.4454e-08		1.7102e-11			4.0007e-06	4.1776e-08	1.4113e-07	5.237e-05			3.1741e-31		7.1279e-08			1.1294e-16	1.95e-15	7.1175e-12	5.7132e-05			2.279e-10		1.6986e-22			6.9231e-08	1.376e-06	2.4195e-07	3.6841e-07
4.7763e-08		6.1049e-29			9.2029e-07	7.5049e-07	1.7834e-07	0.0001829			3.4034e-07		9.2256e-09			2.6115e-11	2.3958e-09	1.4336e-06	4.7877e-07			4.2875e-05		1.0715e-24			3.8679e-05	3.8689e-06	1.4581e-12	9.7079e-05
		2.7665e-28			2.09e-06	3.9385e-05		2.5341e-06					8.5746e-06			4.0121e-12	0.00010988	7.8597e-12	4.6819e-06			1.3949e-27		9.0141e-18			5.5063e-06	7.9057e-06	1.6719e-06
		0.00048418				8.9612e-06	1.3877e-05	2.411e-05			1.0298e-16		2.1611e-30				3.0526e-13		4.7894e-08			1.9216e-23		1.5123e-16				1.3871e-05	7.864e-07	2.6956e-06
1.8192e-09						3.2786e-09	0.00036583	8.0541e-06			4.95e-06		0.00025044				1.9967e-06	6.6098e-12	1.2647e-09			1.6638e-15		9.9774e-15				9.9687e-07		0.00016057
1.8245e-09		4.6854e-06				5.9924e-10					1.3825e-07		0.00020742				2.5436e-14	8.0306e-11	1.1244e-09					1.2598e-31				3.782e-05	4.0376e-07
0.00080697		3.5924e-05				1.2839e-07	5.5524e-06				1.8168e-06		1.0278e-11				1.012e-09	3.4983e-06	9.2072e-05			4.1094e-12		5.7197e-13				4.1605e-06	4.8187e-05
		2.8376e-05					9.6501e-06				7.6771e-06		3.8552e-23				4.9879e-13	1.377e-06	8.5461e-08			7.9105e-07		7.1524e-14				4.2309e-06	1.5765e-07
		0.0001472					2.4234e-05	8.4928e-07			0.00084529		3.0231e-30				1.299e-09	7.4817e-06	4.6912e-08									2.2204e-05		0.00014078
		1.8503e-06						3.0881e-05			5.175e-40		4.0117e-08				2.4577e-07	5.9843e-10	4.1305e-05			8.2758e-17		1.0895e-09				3.7702e-08	4.8245e-05	7.1999e-05
		1.0924e-05									2.6652e-13		2.2736e-07				4.4213e-11	7.7906e-06	1.1135e-06			2.7718e-21		3.971e-20				2.1986e-10	7.3973e-06
		1.7102e-11					2.1657e-05	0.00013453			1.561e-07						1.9196e-16	2.0832e-06	4.0624e-09			1.0008e-12		1.7128e-23				1.5929e-07	7.7351e-05
		3.4312e-55					4.1163e-09	0.00018732			6.1026e-18		1.1588e-08				6.6431e-11	1.0482e-06	5.9944e-06			6.5693e-11		4.7347e-08				5.2296e-08	0.00013837	2.4118e-05
		0.00029058					8.4636e-05	1.8132e-06			1.0123e-13		1.7344e-08				1.8624e-09	4.7981e-08	0.00044858			1.7066e-10		2.8707e-07				7.4264e-06	4.1882e-05	5.8824e-05
		3.9949e-19					2.8439e-05	6.3279e-05					1.1476e-12				1.6993e-07	2.548e-08	1.0754e-06			1.7312e-07		1.6357e-07				2.3679e-06	1.0899e-07	0.0001311
		0.0025809									2.1361e-06		4.7444e-09				1.4838e-09	1.6794e-07	3.8025e-06			0.000323		1.1439e-12				5.2826e-06	4.2547e-07	0.00033946
		1.7102e-11					1.0376e-05	6.9044e-06			3.8452e-05		0.0011235				8.2319e-09	5.0089e-11	4.1623e-05			2.6371e-14		7.2363e-19						7.7946e-06
		0.00016139					5.2113e-06				3.4179e-06		1.1968e-15				2.0211e-08	7.2967e-07	3.2037e-08			5.2831e-06		6.0491e-09				3.1e-06		6.4587e-05
		0.00032279					2.1224e-05	0.00012796			5.1998e-06		2.883e-15				4.8438e-18	2.1588e-11	6.1459e-05					4.7562e-41				3.6554e-06
		0.00064553					3.4389e-06	0.00016139			3.5493e-05		3.8248e-05				3.2758e-07	8.7431e-09	9.251e-05			1.3648e-10		1.0224e-09				6.6163e-05		5.4781e-06
		5.2105e-08					1.5829e-05				1.0152e-16		7.2405e-10				1.2134e-08	2.3541e-07	9.4598e-07			3.9453e-10		7.2221e-57					1.772e-06
											1.3254e-07						2.5835e-06	2.4694e-07	2.5898e-08			2.0473e-13		1.5919e-11				4.5735e-06		2.5604e-05
		0.00064553					4.4876e-06	9.5669e-05			6.2339e-10		1.0605e-06					2.4387e-07	0.0001227			4.7729e-05		2.5285e-10				5.2787e-06	9.9154e-07
								5.989e-05			2.1029e-07		1.3334e-19				3.1253e-10	8.311e-07	1.5974e-05			5.4551e-05		3.1283e-06				2.3953e-06	0.00021395	1.664e-05
		5.2105e-07					2.5519e-05	0.00019489			1.153e-06		3.8866e-11				1.5656e-07	3.6644e-06	1.8029e-07			0.00064599		1.7389e-21				2.7535e-05	7.5862e-06	1.2792e-05
		5.6325e-05					6.7711e-06				3.7069e-06		1.0441e-05				3.0404e-07	3.748e-09	1.6555e-05			2.6468e-10		9.5566e-21				1.0272e-06	0.00012872	4.8317e-05
		5.2105e-07					3.3928e-07	0.0004462			1.0556e-07		6.1756e-05				1.3514e-11	7.392e-09	1.428e-05			7.4123e-08		9.4013e-07				1.3696e-06	2.353e-09	4.7321e-05
							8.079e-12	7.9737e-08			1.5307e-10		6.4916e-33				3.9772e-06	1.4534e-07	4.4797e-08			3.4095e-06		2.5273e-09					8.2911e-06	9.5594e-08
		0.00032279									1.8119e-05		0.00056186					4.8537e-08	1.2452e-06			4.055e-05		4.2248e-27					7.623e-09
		1.2036e-05						0.00022882			2.2969e-09		6.3072e-15					5.768e-05	6.2226e-05			2.6857e-20		7.7954e-17					1.0217e-05	3.6748e-05
		3.1263e-07									0.00017742		6.819e-07					6.2009e-13	6.0584e-10			1.4418e-05		1.8841e-22					1.4478e-05	9.7313e-06
		0.00020285											5.1094e-10					3.1517e-07	3.4682e-06					1.3453e-17						3.5504e-05
		0.00048418						1.4144e-08			1.0152e-10		7.6038e-05					4.4113e-08	0.00017442			6.5666e-06		0.00013418
		1.485e-08						0.00025005			3.2121e-05		4.2988e-08					9.5714e-06	3.0108e-06			3.2851e-06		3.4221e-05					2.0188e-06	6.4743e-07
		0.00040762						6.0003e-11			1.1308e-11		7.6949e-05					4.4214e-07	1.2142e-07			0.00020706		1.5652e-07					4.5186e-07
								0.00010914			2.1225e-65		8.5355e-12					8.2653e-06	5.9835e-07			9.4204e-06		0.0004845					2.4775e-06	1.4044e-06
		5.6495e-09									4.7192e-27		2.0955e-09					3.8845e-09				8.8413e-09		1.0114e-10					1.3788e-06	5.3333e-05
		9.3768e-07									7.6226e-06		5.1345e-17					6.2005e-09	1.8563e-07											2.3906e-05
		2.445e-13									0.00011235		1.038e-06					2.0495e-09	9.5098e-06					3.363e-08						3.8658e-06
		5.702e-12									9.4669e-08		1.0605e-06					3.3654e-06	1.4149e-05					4.3796e-06
		1.5631e-07						9.5288e-07			5.6173e-05							1.0835e-06	2.1338e-06					1.416e-09						3.619e-06
		1.0095e-10						0.0012322					9.9584e-06					3.4733e-06	3.2393e-06					1.5842e-13						0.00014529
		2.3875e-05						3.6031e-05					1.1849e-13											0.0024209						3.1474e-11
		1.1483e-08						1.4206e-05					1.0605e-06						5.8808e-05					3.7502e-07
		0.00092569						0.00011299					1.3467e-16						2.2001e-05					5.8156e-08
		0.00032279																	2.0804e-06					8.8499e-10						8.4163e-05
		1.5631e-07						1.1304e-06					2.1274e-09						2.4745e-05					0.00056559						1.3471e-05
		0.00064553						0.00014518					2.3404e-06						1.6764e-07					2.3775e-08
		5.2105e-08											3.4341e-07						4.8098e-09					7.5241e-17						3.4063e-06
													1.0605e-06						1.3875e-05					2.5318e-17
								8.4928e-07					1.3938e-08						1.3875e-05					1.3626e-38
								4.6854e-06					9.7015e-08						3.9975e-08					6.2739e-19
													3.0027e-23						1.2869e-06					7.9228e-17						1.0392e-05
								0.0001829					9.353e-35						1.7255e-05					2.5285e-10						1.7234e-05
								0.00011661					7.3204e-07						3.4682e-06					1.2259e-12						5.2647e-05
													1.0767e-10						2.6822e-05					2.6892e-18						3.9612e-05
													8.2186e-14						1.6236e-07					5.9632e-10
													6.8933e-08						4.684e-05					2.1373e-08
								0.00048418					1.4904e-10						2.7272e-05					1.1439e-12						5.2419e-05
								3.5169e-05					1.4922e-07						0.0006168					2.773e-16						1.1155e-06
																			3.3637e-07					3.0903e-06
													3.1769e-20						1.2169e-05					7.396e-08						1.6417e-06
													6.9689e-09						2.9496e-06					1.9813e-36						9.0269e-05
													0.00056192						2.351e-09					8.8413e-09
								2.8216e-08					0.00019674						1.7121e-06					5.2166e-22						2.2597e-06
								0.00021864											5.6643e-05					1.3205e-17						2.3906e-05
								3.4067e-05					2.8971e-06						3.8812e-06					2.9743e-11						7.242e-06
								1.0092e-09					2.8971e-06						8.1186e-05											3.3539e-06
								4.63e-05					7.7888e-08						2.1473e-05					1.518e-24
								9.4003e-06					1.8947e-08						7.0243e-07					4.085e-13						1.5715e-05
								3.2366e-06					3.8093e-07						2.5623e-05					9.7816e-08						8.2365e-05
													0.0006742						2.3312e-09					2.5285e-10
								3.4389e-06					1.5056e-07						4.8968e-08					1.6342e-14
								7.9776e-05					4.2591e-12						2.3229e-08					7.9228e-17
								5.7996e-10					1.7082e-05						5.0889e-09					2.5285e-11						0.00016825
								2.0394e-06					0.00033714						4.0174e-08					8.1711e-14
													1.588e-22						1.0733e-05					0.00024797						3.7037e-05
								1.0186e-12					5.7907e-06						0.00017415					4.3677e-08						4.4564e-07
													9.4733e-08											5.2172e-08
													4.8877e-14											0.00044425
													9.8191e-05											6.2607e-06
																								2.8695e-06
																								3.1303e-07
													3.8758e-10											3.1042e-05
													8.6077e-12
													3.9624e-14											0.00010518
													4.2695e-07											7.8258e-07
													0.00022477											1.5652e-07
													2.3127e-05
													0.00020433											5.4781e-06
													3.1058e-07											1.0956e-06
													1.308e-11											8.9214e-06
																								1.5652e-07
													0.00049824											5.2172e-08
													7.9462e-06											1.0956e-06
													3.8084e-11
													0.00011238											7.0954e-06
													0.0006742
													2.0473e-05											2.449e-45
													3.1253e-05											1.0584e-07
													2.1286e-07
													8.0248e-08											6.2607e-06
													9.4733e-08											0.00020895
													0.0004495											3.0286e-12
													0.00023277											7.8258e-07
													1.8347e-10											2.5285e-10
																								9.2345e-05
													0.00022477											8.9639e-20
													9.2876e-05											3.3276e-15
													0.00011238											5.2172e-07
													1.0156e-10											0.000323
													1.6597e-05
													8.3744e-06											3.1303e-07
													3.8556e-05											7.8258e-07
													0.00028096											7.7476e-05
													9.9563e-08											2.8825e-08
																								9.389e-07
													2.0525e-06
																								1.0114e-10
																								9.389e-07
													5.8701e-07											1.6391e-06
													0.00010983											1.6342e-14
													7.5786e-07											0.00031222
													0.0004495											5.2172e-08
													4.6615e-05											2.3477e-06
													0.00011238											1.0114e-10
													0.0011731											3.4434e-06
																								1.4399e-05
																								1.0266e-07
													5.2956e-05											9.7816e-08
													5.6192e-05											9.9058e-05
													4.2009e-12											2.5285e-10
													0.0017974											0.00026616
													0.00039335											7.0313e-07
																								0.00072434
													0.00056192											1.8774e-06
													0.00056186											2.5285e-11
													4.1636e-06											1.655e-09
													2.5294e-05											1.0112e-09
													1.3263e-07											1.0114e-10
													1.8947e-08											1.0611e-05
													0.00022476											0.00049044
													1.2123e-06											4.478e-08
													1.8947e-08											2.4513e-13
													0.00016858
													5.6192e-05											3.0342e-09
													0.00022804											1.5647e-06
													0.00033715											8.8499e-10
													0.00011238											1.5652e-07
													9.4733e-08											2.5285e-10
													0.00022476											7.2553e-05
													0.00022476											2.5285e-11
													0.00039335											4.1721e-09
													5.6192e-05											1.3205e-17
													0.00011238											1.8814e-17
																								2.5285e-11
													0.00010866											1.6342e-14
													5.7471e-07
													0.00011238											5.2172e-08
													0.00011238											1.5652e-07
													1.8947e-08											0.000323
													0.00033714											1.5652e-07
													7.8992e-14											8.9214e-06
													0.00022476											1.8782e-06
													5.6192e-05											5.2172e-08
																								5.2172e-08
																								5.2172e-08
													0.00022483											1.5652e-07
													2.8436e-07											1.5652e-07
													0.00033723
													6.5402e-06											1.8782e-06
													0.00056202											5.2172e-08
													9.4786e-08											5.2172e-07
													0.00016862											5.2172e-07
													0.00011242											5.2172e-08
													2.7488e-06
													2.8436e-07											0.00047894
													0.00022483											5.2172e-08
													1.3554e-05											3.1303e-07
																								4.0694e-06
													9.6208e-05
																								1.8782e-06
													2.0537e-06											5.2172e-08
													2.0474e-05											5.2172e-08
																								1.8782e-06
													0.00022483											0.00064599
													0.00023415											5.2172e-08
													1.2507e-06											1.9721e-05
													0.00033723											5.2172e-08
													5.9678e-11											5.2172e-07
													0.0006744											2.3906e-05
													5.7504e-07											0.00064594
													0.00026663											5.2172e-08
													0.00011242											6.6519e-05
													6.3191e-09											5.2172e-07
																								6.6519e-05
													1.7068e-05											1.5652e-07
													0.00011242											5.2172e-08
																								3.1303e-07
													0.00031626											5.2172e-07
													0.0001091											5.2172e-08
													3.7914e-08											5.2172e-08
													2.8987e-06											5.2172e-08
													3.2396e-06											0.00037877
													1.0501e-07											0.00021364
													4.9687e-05											1.5652e-05
													1.1373e-07											4.0694e-06
																								3.1042e-05
													6.2465e-06											0.00012965
																								1.5652e-07
													1.6963e-09											5.2172e-07
													3.5323e-05											0.00021364
													9.911e-05											7.9823e-06
													0.00033723											3.1303e-07
													0.00016862											0.000323
													2.0839e-06
													6.9335e-22											1.4608e-06
													1.7971e-14											6.2607e-06
																								1.5652e-07
																								2.8695e-06
													6.9081e-08											4.7111e-05
													0.00011242											0.000323
													5.6855e-07											0.00064594
													1.7051e-06											7.0954e-06
													5.122e-09											8.624e-05
													1.3642e-06
													2.161e-06
													7.859e-09
													2.3228e-08
													6.9194e-06
													2.2466e-06
													6.3191e-09
													8.4214e-07
													9.4376e-08
													5.0324e-14
													0.00022483
													1.8957e-08
													2.2757e-06
													0.00056202
													1.6298e-05
													4.9687e-05
													1.5122e-08
													0.00011242
													3.8125e-07
													6.1556e-06
													9.3922e-06
													5.7504e-07
													0.00016862
													1.9171e-06
													4.3266e-09
													0.00033723
													0.00016862
													1.2149e-09
													6.3191e-09
													3.6467e-08
													3.0478e-10
													8.7439e-15
													2.5172e-06
													0.00013451
													2.8432e-07
													4.8522e-10
													0.00056202
													0.00011242
													6.3191e-09
													3.7914e-08
													2.8436e-07
													1.8957e-08
													8.0568e-06
													0.00044963
													0.00039346
													1.327e-07
													1.8957e-08
													0.00050587
													0.00033723
													2.3886e-06
													0.0012362
													3.7914e-08
													1.327e-06
													2.6452e-05
													6.3191e-08
													5.6208e-05
													0.00033723
													0.00033725
													1.327e-07
													6.3191e-09
													6.3191e-09
													6.3191e-09
													0.00022483
													0.00011242
													3.1343e-06
													5.6208e-05
													1.0801e-07
													0.00056208
													0.00078691
													1.8957e-08
													9.4786e-08
													6.3191e-09
													0.00030658
													6.0606e-05
													3.7914e-08
													8.9706e-05
													4.2085e-06
													0.00022483
													1.3144e-05
													0.00011242
													0.00050587
													0.00044963
													2.5655e-06
													1.4597e-06
													6.2559e-06
													0.00044963
													1.5987e-06
													2.2749e-07
													2.0474e-05
													0.00022483
													0.00011242
													3.545e-06
													0.00061829
													0.00011242
													1.8957e-06
													5.2985e-05
													0.0010115
													6.3191e-08
													9.6682e-07
													2.7488e-06
													0.00049672
													8.9706e-05
													0.00011242
													8.654e-05
													0.00016862
													0.00022483
													0.00044963
													3.7914e-08
													0.0020225
													7.9374e-05
													0.0016862
													0.00039346
													4.9763e-05
													0.00022483
													1.0806e-06
													0.00022483
													6.3191e-09
													6.3191e-09
													0.00011242
													7.5829e-07
													1.8976e-05
													0.00010294
													0.00022483
													1.8957e-08
													5.7504e-07
													0.00016862
													0.00011242
													0.00011242
													6.326e-05

## Sheet: CDF and no annotation data
Kinase and Phosphatase Interaction Network (KPIN)
The p-values of CDF of KPIN
BTS method			Newman-fast method			Pinkert method
						q=5		q=25		q=29		q=50		q=100
<P-value	The percentage of modules that’s P-value small than the threshold in front column in all detected modules		<P-value	The percentage of modules that’s P-value small than the threshold in front column in all detected modules		<P-value	The percentage of modules that’s P-value small than the threshold in front column in all detected modules	<P-value	The percentage of modules that’s P-value small than the threshold in front column in all detected modules	<P-value	The percentage of modules that’s P-value small than the threshold in front column in all detected modules	<P-value	The percentage of modules that’s P-value small than the threshold in front column in all detected modules	<P-value	The percentage of modules that’s P-value small than the threshold in front column in all detected modules
<1.00E-30	0.037		<1.00E-45	0.0164		<1.00E-35	0.2	<1.00E-5	0.7273	<1.00E-5	0.6667	<1.00E-5	0.3529	<1.00E-5	0.3016
<1.00E-25	0.037		<1.00E-40	0.0164		<1.00E-30	0.2	<1.3267E-4	1	<6.6098E-5	1	<0.0021	1	<0.0031	1
<1.00E-20	0.037		<1.00E-35	0.0164		<1.00E-25	0.4
<1.00E-15	0.037		<1.00E-30	0.0328		<1.00E-20	0.4
<1.00E-10	0.1481		<1.00E-25	0.0492		<1.00E-15	0.6
<1.00E-5	0.7778		<1.00E-20	0.0656		<1.00E-10	0.8
<0.0024	1		<1.00E-15	0.0984		<6.2421E-8	1
			<1.00E-10	0.2295
			<1.00E-5	0.6393
			<5.00E-3	1
BIND human protein interaction network
The p-values of CDF of BIND human PIN
BTS method			Newman-fast method			Pinkert method
						q=5		q=25		q=50		q=65		q=100
<P-value	The percentage of modules that’s P-value small than the threshold in front column in all detected modules		<P-value	The percentage of modules that’s P-value small than the threshold in front column in all detected modules		<P-value	The percentage of modules that’s P-value small than the threshold in front column in all detected modules	<P-value	The percentage of modules that’s P-value small than the threshold in front column in all detected modules	<P-value	The percentage of modules that’s P-value small than the threshold in front column in all detected modules	<P-value	The percentage of modules that’s P-value small than the threshold in front column in all detected modules	<P-value	The percentage of modules that’s P-value small than the threshold in front column in all detected modules
<1.00E-25	0.0536		<1.00E-50	0.0061		<1.00E-60	0.2	<1.00E-15	0.0435	<1.00E-10	0.05	<1.00E-5	0.34	<1.00E-5	0.3175
<1.00E-20	0.0893		<1.00E-45	0.0061		<1.00E-55	0.2	<1.00E-10	0.1304	<1.00E-5	0.775	<2.1818E-4	1	<6.9696E-4	1
<1.00E-15	0.1071		<1.00E-40	0.0061		<1.00E-50	0.2	<1.00E-5	0.913	<8.9788E-5	1
<1.00E-10	0.2321		<1.00E-35	0.0061		<1.00E-45	0.2	<2.6024E-5	1
<1.00E-5	0.6071		<1.00E-30	0.0091		<1.00E-40	0.2
<0.0017	1		<1.00E-25	0.0273		<1.00E-35	0.2
			<1.00E-20	0.0333		<1.00E-30	0.2
			<1.00E-15	0.0424		<1.00E-25	0.2
			<1.00E-10	0.0727		<1.00E-20	0.4
			<1.00E-5	0.4545		<1.00E-15	0.6
			<7.2E-30	1		<1.00E-10	0.8
						<5.4891E-8	1
Yeast core protein interaction network
The p-values of CDF of Yeast core PIN
BTS method			Newman-fast method			Pinkert method
						q=5		q=25		q=50		q=59		q=100
<P-value	The percentage of modules that’s P-value small than the threshold in front column in all detected modules		<P-value	The percentage of modules that’s P-value small than the threshold in front column in all detected modules		<P-value	The percentage of modules that’s P-value small than the threshold in front column in all detected modules	<P-value	The percentage of modules that’s P-value small than the threshold in front column in all detected modules	<P-value	The percentage of modules that’s P-value small than the threshold in front column in all detected modules	<P-value	The percentage of modules that’s P-value small than the threshold in front column in all detected modules	<P-value	The percentage of modules that’s P-value small than the threshold in front column in all detected modules
<1.00E-35	0.0556		<1.00E-50	0.0262		<1.00E-50	0.2	<1.00E-10	0.1667	<1.00E-10	0.025	<1.00E-5	0.525	<1.00E-10	0.0169
<1.00E-30	0.0926		<1.00E-45	0.0262		<1.00E-45	0.2	<1.00E-5	0.9167	<1.00E-5	0.525	<2.7272E-4	1	<1.00E-5	0.3051
<1.00E-25	0.1296		<1.00E-40	0.0262		<1.00E-40	0.2	<3.8679E-5	1	<2.4257E-4	1			<4.6771E-4	1
<1.00E-20	0.1852		<1.00E-35	0.0437		<1.00E-35	0.2
<1.00E-15	0.2593		<1.00E-30	0.0655		<1.00E-30	0.2
<1.00E-10	0.4074		<1.00E-25	0.0786		<1.00E-25	0.2
<1.00E-5	0.7593		<1.00E-20	0.1048		<1.00E-20	0.4
<0.0024	1		<1.00E-15	0.1528		<1.00E-15	0.6
			<1.00E-10	0.2533		<1.00E-10	0.8
			<1.00E-5	0.6856		<2.5417E-3	1
			<6.9E-3	1
The number of modules without highly significant annotation
The number of modules without highly significant annotation in BP
Kinase and Phosphatase Interaction Network (KPIN)
BTS method			Newman-fast method			Pinkert method
						q=5		q=25		q=29		q=50		q=100
2			10			0		3		2		16		37
BIND human protein interaction network
BTS method			Newman-fast method			Pinkert method
						q=5		q=25		q=50		q=65		q=100
9			65			0		2		10		15		37
Yeast core protein interaction network
BTS method			Newman-fast method			Pinkert method
						q=5		q=25		q=50		q=59		q=100
5			22			0		1		10		19		41
The number of modules without highly significant annotation in all
Kinase and Phosphatase Interaction Network (KPIN)
BTS method			Newman-fast method			Pinkert method
						q=5		q=25		q=29		q=50		q=100
3			8			0		1		2		15		32
BIND human protein interaction network
BTS method			Newman-fast method			Pinkert method
						q=5		q=25		q=50		q=65		q=100
5			47			0		0		1		3		5
Yeast core protein interaction network
BTS method			Newman-fast method			Pinkert method
						q=5		q=25		q=50		q=59		q=100
4			20			0		0		3		14		34
